# Supplementary material for: Prenatal alcohol exposure is associated with changes in placental gene co-expression networks
Source: Sci Rep. 2024 Feb 1;14:2687. doi: 10.1038/s41598-024-52737-6 (PMC10834523; doi:10.1038/s41598-024-52737-6)
Supplement: Supplementary file 2 — Supplementary Table 1. [file 41598_2024_52737_MOESM2_ESM.csv]

Supplemental Table 1. Linear models assessing associations between prenatal alcohol exposure and placental gene expression levels
	ensembl_gene_id	baseMean	log2FoldChange	lfcSE	stat	pvalue	padj	hgnc_symbol	name_total
1	ENSG00000115825	1396.898884	0.190840107	0.035539606	5.369786771	7.88E-08	0	PRKD3	PRKD3
2	ENSG00000242732	915.2556681	0.312775084	0.061288184	5.103350524	3.34E-07	0	RTL5	RTL5
3	ENSG00000134954	4968.631819	0.274637022	0.054870061	5.005225372	5.58E-07	0	ETS1	ETS1
4	ENSG00000204010	93.40888798	-1.273420574	0.277527275	-4.588451978	4.47E-06	NA	IFIT1B	IFIT1B
5	ENSG00000134539	304.0155966	-0.573551734	0.127580714	-4.495599047	6.94E-06	NA	KLRD1	KLRD1
6	ENSG00000116213	997.6428662	-0.176763611	0.039521607	-4.472581609	7.73E-06	0.02	WRAP73	WRAP73
7	ENSG00000197302	553.5111645	0.228004874	0.051686631	4.411292986	1.03E-05	0.02	KRBOX5	KRBOX5
8	ENSG00000140948	1876.692227	0.204150446	0.046981453	4.345341256	1.39E-05	0.02	ZCCHC14	ZCCHC14
9	ENSG00000133424	713.4159487	0.302775438	0.070190708	4.313611431	1.61E-05	0.02	LARGE1	LARGE1
10	ENSG00000170836	1512.341204	-0.236427026	0.055131455	-4.288423513	1.80E-05	0.02	PPM1D	PPM1D
11	ENSG00000136986	1758.700876	-0.115147278	0.027204793	-4.232609882	2.31E-05	0.02	DERL1	DERL1
12	ENSG00000066294	890.877509	0.343315867	0.081311912	4.222208754	2.42E-05	0.02	CD84	CD84
13	ENSG00000123095	840.4625355	0.475050386	0.1150875	4.127732253	3.66E-05	0.03	BHLHE41	BHLHE41
14	ENSG00000181467	2317.813523	0.239419677	0.058173415	4.115620073	3.86E-05	0.03	RAP2B	RAP2B
15	ENSG00000072818	364.8983656	-0.34147867	0.083180942	-4.105251313	4.04E-05	NA	ACAP1	ACAP1
16	ENSG00000135766	916.9433518	0.282208673	0.06887679	4.09729711	4.18E-05	0.03	EGLN1	EGLN1
17	ENSG00000095015	1727.337639	0.179617358	0.044312814	4.053395466	5.05E-05	0.03	MAP3K1	MAP3K1
18	ENSG00000004939	1467.531924	-0.898144192	0.223025819	-4.027086165	5.65E-05	0.03	SLC4A1	SLC4A1
19	ENSG00000109756	4731.934381	0.158913704	0.039610508	4.011907693	6.02E-05	0.03	RAPGEF2	RAPGEF2
20	ENSG00000166068	1903.388971	0.210078003	0.052643413	3.990584755	6.59E-05	0.03	SPRED1	SPRED1
21	ENSG00000109654	443.2120611	0.341290908	0.085630737	3.985612175	6.73E-05	0.03	TRIM2	TRIM2
22	ENSG00000099992	1396.191509	-0.210350284	0.052811104	-3.983069217	6.80E-05	0.03	TBC1D10A	TBC1D10A
23	ENSG00000266074	998.3426388	0.322186899	0.081188061	3.968402412	7.24E-05	0.03	BAHCC1	BAHCC1
24	ENSG00000000938	705.983572	-0.345189495	0.087032584	-3.96620987	7.30E-05	0.03	FGR	FGR
25	ENSG00000113749	1346.391512	0.358007552	0.090472996	3.957065299	7.59E-05	0.03	HRH2	HRH2
26	ENSG00000185551	9541.644032	0.20472406	0.052003479	3.936737779	8.26E-05	0.03	NR2F2	NR2F2
27	ENSG00000064195	1339.683406	-0.348148247	0.088485399	-3.934527606	8.34E-05	0.03	DLX3	DLX3
28	ENSG00000187116	86.76310974	-0.925389559	0.235947992	-3.922006495	8.78E-05	NA	LILRA5	LILRA5
29	ENSG00000197599	114.7139723	-0.388747453	0.099769889	-3.896440651	9.76E-05	NA	CCDC154	CCDC154
30	ENSG00000171552	3459.952376	-0.215806444	0.055578224	-3.882931605	0.000103205	0.03	BCL2L1	BCL2L1
31	ENSG00000118058	2775.982723	0.157607485	0.040617796	3.880256932	0.000104346	0.03	KMT2A	KMT2A
32	ENSG00000138756	470.0398197	0.224053284	0.057841434	3.873577607	0.000107249	0.03	BMP2K	BMP2K
33	ENSG00000101935	1107.852492	-0.166866909	0.043133361	-3.868627574	0.00010945	0.03	AMMECR1	AMMECR1
34	ENSG00000100325	2240.794381	-0.120918252	0.031270834	-3.866806136	0.00011027	0.03	ASCC2	ASCC2
35	ENSG00000172932	2060.990092	-0.132443064	0.034309716	-3.860220314	0.000113285	0.03	ANKRD13D	ANKRD13D
36	ENSG00000164086	2354.718919	0.203068226	0.052659076	3.856281614	0.000115125	0.03	DUSP7	DUSP7
37	ENSG00000048740	1029.18	-0.226309463	0.059011458	-3.835008818	0.00012556	0.04	CELF2	CELF2
38	ENSG00000123836	402.7188996	0.242140201	0.063232234	3.829379215	0.000128467	NA	PFKFB2	PFKFB2
39	ENSG00000162722	1173.791023	-0.653713361	0.171031054	-3.822191021	0.000132271	0.04	TRIM58	TRIM58
40	ENSG00000170561	1064.980028	-0.269256668	0.071300333	-3.776373206	0.000159129	0.04	IRX2	IRX2
41	ENSG00000103546	1133.564959	-0.651911657	0.172961813	-3.769107437	0.000163832	0.04	SLC6A2	SLC6A2
42	ENSG00000173542	1082.749058	0.150540878	0.040045909	3.759207452	0.000170452	0.04	MOB1B	MOB1B
43	ENSG00000133246	186.9888102	-0.366241984	0.097489936	-3.756715819	0.000172158	NA	PRAM1	PRAM1
44	ENSG00000197818	1224.811749	-0.132660026	0.035316558	-3.756312408	0.000172435	0.04	SLC9A8	SLC9A8
45	ENSG00000106366	24702.06003	-0.469550604	0.125093832	-3.753587189	0.000174322	0.04	SERPINE1	SERPINE1
46	ENSG00000151693	799.0340243	0.170217514	0.045522326	3.73920949	0.0001846	0.04	ASAP2	ASAP2
47	ENSG00000185989	1530.289753	0.174676517	0.046750947	3.736320423	0.000186733	0.04	RASA3	RASA3
48	ENSG00000157916	3283.418914	-0.075782179	0.020495288	-3.697541529	0.000217698	0.05	RER1	RER1
49	ENSG00000138032	476.8944191	-0.167853225	0.045397012	-3.697450936	0.000217775	0.05	PPM1B	PPM1B
50	ENSG00000011454	2562.918545	-0.142208975	0.03851323	-3.692470801	0.000222086	0.05	RABGAP1	RABGAP1
51	ENSG00000164116	1544.013468	0.308419829	0.083569106	3.690596252	0.000223729	0.05	GUCY1A1	GUCY1A1
52	ENSG00000113721	22131.5512	0.181402985	0.049380518	3.673573984	0.000239181	0.05	PDGFRB	PDGFRB
53	ENSG00000156273	2700.112107	0.223649254	0.060913454	3.671590399	0.000241046	0.05	BACH1	BACH1
54	ENSG00000284631	303.8990075	0.780587007	0.212614178	3.671377966	0.000241246	NA	SCYGR4	SCYGR4
55	ENSG00000172183	370.7848976	-0.431823447	0.117776174	-3.666475407	0.000245917	NA	ISG20	ISG20
56	ENSG00000119326	1484.382617	0.222738511	0.060810533	3.662827796	0.000249446	0.05	CTNNAL1	CTNNAL1
57	ENSG00000068305	3097.960835	0.180193329	0.049196876	3.662698597	0.000249572	0.05	MEF2A	MEF2A
58	ENSG00000147509	112.8371462	0.487786014	0.133178999	3.662634624	0.000249634	NA	RGS20	RGS20
59	ENSG00000183508	276.2903724	-0.657481599	0.179718393	-3.658399056	0.000253796	NA	TENT5C	TENT5C
60	ENSG00000169905	3684.217161	-0.131210085	0.035867222	-3.658217116	0.000253976	0.05	TOR1AIP2	TOR1AIP2
61	ENSG00000124201	2810.377202	0.16135589	0.044374341	3.636243074	0.000276643	0.05	ZNFX1	ZNFX1
62	ENSG00000095739	1356.038078	0.322046209	0.088799573	3.626663933	0.000287107	0.05	BAMBI	BAMBI
63	ENSG00000156030	4663.667724	-0.224259056	0.061878698	-3.62417217	0.000289888	0.05	MIDEAS	MIDEAS
64	ENSG00000136867	41.98487484	-0.459410106	0.12719851	-3.611756976	0.00030413	NA	SLC31A2	SLC31A2
65	ENSG00000143774	3810.529331	-0.110144798	0.030505147	-3.61069558	0.000305377	0.05	GUK1	GUK1
66	ENSG00000068400	1836.716167	-0.122513852	0.034044134	-3.598677288	0.00031984	0.06	GRIPAP1	GRIPAP1
67	ENSG00000125755	6222.635088	-0.126729702	0.03535434	-3.584558571	0.000337649	0.06	SYMPK	SYMPK
68	ENSG00000127603	13410.09834	0.112555755	0.031402434	3.584300321	0.000337983	0.06	MACF1	MACF1
69	ENSG00000100852	1610.824192	0.15421839	0.04309031	3.578957531	0.000344968	0.06	ARHGAP5	ARHGAP5
70	ENSG00000140450	1314.773875	0.306718235	0.085909992	3.570227709	0.000356671	0.06	ARRDC4	ARRDC4
71	ENSG00000072415	1391.792041	-0.210779754	0.059201792	-3.560361038	0.000370345	0.06	PALS1	PALS1
72	ENSG00000071054	6320.087681	0.126969924	0.035675698	3.559003237	0.000372265	0.06	MAP4K4	MAP4K4
73	ENSG00000060971	1181.985464	-0.116588999	0.032872019	-3.546755045	0.000390007	0.06	ACAA1	ACAA1
74	ENSG00000178665	61.33855852	0.34526549	0.097883264	3.527318932	0.000419791	NA	ZNF713	ZNF713
75	ENSG00000104067	11398.97391	0.132213762	0.037553176	3.520707869	0.000430397	0.06	TJP1	TJP1
76	ENSG00000169641	2222.733895	0.129397539	0.036810384	3.515245576	0.000439348	0.06	LUZP1	LUZP1
77	ENSG00000116128	1063.166928	0.16661464	0.047408284	3.514462568	0.000440645	0.06	BCL9	BCL9
78	ENSG00000067064	1162.229248	-0.192016582	0.054651754	-3.513456915	0.000442316	0.06	IDI1	IDI1
79	ENSG00000164398	16.74578765	-0.845045757	0.24121724	-3.503256061	0.000459607	NA	ACSL6	ACSL6
80	ENSG00000152128	181.6635306	0.711020111	0.204048384	3.48456624	0.000492935	NA	TMEM163	TMEM163
81	ENSG00000123405	257.4602558	-0.49605367	0.1423941	-3.483667311	0.000494594	NA	NFE2	NFE2
82	ENSG00000253537	135.5763569	0.411720574	0.118417326	3.476860921	0.000507321	NA	PCDHGA7	PCDHGA7
83	ENSG00000151617	1281.766688	0.340997772	0.098238308	3.471128317	0.000518276	0.07	EDNRA	EDNRA
84	ENSG00000103187	4795.555953	-0.241303394	0.069972858	-3.448528467	0.00056365	0.08	COTL1	COTL1
85	ENSG00000066735	2048.995564	0.268015894	0.077773353	3.446114677	0.000568709	0.08	KIF26A	KIF26A
86	ENSG00000136404	119.9788412	0.264807265	0.076949489	3.441312855	0.000578899	NA	TM6SF1	TM6SF1
87	ENSG00000169554	5722.712624	0.212578539	0.061867298	3.436040446	0.000590283	0.08	ZEB2	ZEB2
88	ENSG00000188549	446.46127	0.277415137	0.080864466	3.430618545	0.000602207	0.08	CCDC9B	CCDC9B
89	ENSG00000126759	36.34771778	-0.444027023	0.129678241	-3.424067294	0.000616913	NA	CFP	CFP
90	ENSG00000197008	163.7263986	0.233926361	0.068430253	3.418464047	0.000629756	NA	ZNF138	ZNF138
91	ENSG00000100368	5128.511345	-0.416484867	0.122003828	-3.413703276	0.000640863	0.08	CSF2RB	CSF2RB
92	ENSG00000179178	319.9149713	-0.203241193	0.059541295	-3.413449333	0.000641461	NA	TMEM125	TMEM125
93	ENSG00000169379	275.7870043	0.186939403	0.05479712	3.41148224	0.000646107	NA	ARL13B	ARL13B
94	ENSG00000039523	5563.973632	0.131893375	0.038901737	3.390423783	0.000697847	0.09	RIPOR1	RIPOR1
95	ENSG00000084110	43.34750074	-0.655907838	0.193531943	-3.389145116	0.000701109	NA	HAL	HAL
96	ENSG00000159496	25.02411555	-0.684012766	0.202095722	-3.38459795	0.000712826	NA	RGL4	RGL4
97	ENSG00000011485	2027.025531	-0.143544605	0.042495593	-3.377870364	0.000730495	0.09	PPP5C	PPP5C
98	ENSG00000167191	1763.130689	0.345602585	0.102615184	3.367947806	0.000757299	0.1	GPRC5B	GPRC5B
99	ENSG00000169877	106.0330042	-0.820641541	0.244000142	-3.363283042	0.000770214	NA	AHSP	AHSP
100	ENSG00000151117	457.7405471	0.245486194	0.073259805	3.350898798	0.000805497	0.1	TMEM86A	TMEM86A
101	ENSG00000141540	1358.684348	0.289506433	0.086638203	3.34155628	0.000833101	0.1	TTYH2	TTYH2
102	ENSG00000077942	86791.38198	-0.229842344	0.068818817	-3.339818293	0.000838332	0.1	FBLN1	FBLN1
103	ENSG00000119408	1964.803143	0.22337118	0.067011619	3.333320161	0.000858161	0.1	NEK6	NEK6
104	ENSG00000101474	4537.301407	-0.168102959	0.05044315	-3.332523007	0.000860624	0.1	APMAP	APMAP
105	ENSG00000170412	779.0123431	0.264625026	0.079479403	3.329479274	0.000870085	0.1	GPRC5C	GPRC5C
106	ENSG00000152217	1594.668217	0.156694714	0.047147078	3.323529671	0.00088886	0.1	SETBP1	SETBP1
107	ENSG00000159216	1438.006819	0.226766576	0.068377344	3.316399321	0.000911854	0.1	RUNX1	RUNX1
108	ENSG00000145632	2582.402804	0.271834621	0.081967132	3.316385654	0.000911899	0.1	PLK2	PLK2
109	ENSG00000170903	293.3883262	0.145728659	0.043988576	3.312875125	0.000923422	NA	MSANTD4	MSANTD4
110	ENSG00000174640	4154.673955	-0.419365982	0.126637169	-3.311555246	0.000927789	0.1	SLCO2A1	SLCO2A1
111	ENSG00000157388	332.6816409	0.515459067	0.155825649	3.307921841	0.00093991	NA	CACNA1D	CACNA1D
112	ENSG00000089847	281.6520875	-0.391196695	0.118329427	-3.305996698	0.000946392	NA	ANKRD24	ANKRD24
113	ENSG00000139620	797.892354	-0.133844454	0.040488867	-3.305710017	0.000947361	0.1	KANSL2	KANSL2
114	ENSG00000068028	1472.712413	-0.155744228	0.047137696	-3.304027197	0.000953066	0.1	RASSF1	RASSF1
115	ENSG00000154764	683.703087	-0.582417008	0.176338068	-3.302843315	0.000957098	0.1	WNT7A	WNT7A
116	ENSG00000198736	618.1981043	-0.219781948	0.066552896	-3.30236492	0.000958733	0.1	MSRB1	MSRB1
117	ENSG00000100422	1416.683141	0.159234567	0.048273116	3.298617962	0.00097162	0.1	CERK	CERK
118	ENSG00000182551	2501.95725	-0.188664627	0.057202941	-3.29816309	0.000973196	0.1	ADI1	ADI1
119	ENSG00000158856	955.2407976	-0.503031075	0.152852696	-3.290953246	0.000998485	0.1	DMTN	DMTN
120	ENSG00000121075	2298.549791	0.365890514	0.111201944	3.2903248	0.001000718	0.1	TBX4	TBX4
121	ENSG00000111799	175.861689	0.781933155	0.237901871	3.286788592	0.001013369	NA	COL12A1	COL12A1
122	ENSG00000107758	1650.310308	-0.073485239	0.022358561	-3.286671168	0.001013791	0.1	PPP3CB	PPP3CB
123	ENSG00000174125	436.3520529	0.281963538	0.085987072	3.279138719	0.001041244	0.1	TLR1	TLR1
124	ENSG00000187764	857.8092903	-0.185734548	0.056644262	-3.278964898	0.001041886	0.1	SEMA4D	SEMA4D
125	ENSG00000080200	1838.698373	0.235550813	0.071848428	3.278440744	0.001043823	0.1	CRYBG3	CRYBG3
126	ENSG00000162729	1673.357918	-0.318200992	0.097066418	-3.278177953	0.001044795	0.1	IGSF8	IGSF8
127	ENSG00000139926	1273.670263	0.18602727	0.056760477	3.277408517	0.001047647	0.1	FRMD6	FRMD6
128	ENSG00000059728	1818.395818	-0.347837279	0.106172181	-3.276162125	0.001052281	0.1	MXD1	MXD1
129	ENSG00000086827	442.2094633	0.129201823	0.039453919	3.274752588	0.001057545	0.1	ZW10	ZW10
130	ENSG00000198876	2799.026644	-0.163602756	0.050002678	-3.271879882	0.00106835	0.1	DCAF12	DCAF12
131	ENSG00000099901	1723.456191	-0.127723535	0.039051131	-3.27067438	0.001072914	0.1	RANBP1	RANBP1
132	ENSG00000170180	20.97838365	-1.084879933	0.331733442	-3.270336351	0.001074197	NA	GYPA	GYPA
133	ENSG00000166947	116.948564	-0.756284166	0.231280524	-3.269986389	0.001075527	NA	EPB42	EPB42
134	ENSG00000120217	886.5713948	-0.359254572	0.109929811	-3.26803592	0.001082966	0.1	CD274	CD274
135	ENSG00000143702	1109.489565	0.156486943	0.047927559	3.265072258	0.001094362	0.1	CEP170	CEP170
136	ENSG00000084070	2908.050354	-0.217255038	0.066636183	-3.26031639	0.00111288	0.1	SMAP2	SMAP2
137	ENSG00000115649	1800.650697	-0.121990523	0.037416845	-3.260310276	0.001112904	0.1	CNPPD1	CNPPD1
138	ENSG00000152760	524.5645629	0.345305176	0.10605763	3.255825882	0.001130631	0.1	DYNLT5	DYNLT5
139	ENSG00000081985	566.0159998	0.315886416	0.097204557	3.2497079	0.001155236	0.1	IL12RB2	IL12RB2
140	ENSG00000136929	133.5021567	-0.87282299	0.268638425	-3.249062334	0.001157861	NA	HEMGN	HEMGN
141	ENSG00000151092	714.9487827	-0.115425642	0.035525875	-3.249058389	0.001157877	0.1	NGLY1	NGLY1
142	ENSG00000162576	5496.291844	0.137346645	0.042322447	3.245243513	0.001173502	0.1	MXRA8	MXRA8
143	ENSG00000167371	730.3690697	0.237061555	0.073234245	3.237031436	0.001207801	0.1	PRRT2	PRRT2
144	ENSG00000118520	34.13943645	-0.772225697	0.238732395	-3.234691695	0.001217741	NA	ARG1	ARG1
145	ENSG00000136869	2341.974323	0.234363864	0.072562987	3.229799013	0.001238773	0.1	TLR4	TLR4
146	ENSG00000111725	2297.560527	-0.159612594	0.049428373	-3.229169469	0.001241503	0.1	PRKAB1	PRKAB1
147	ENSG00000178104	3479.469565	-0.155277737	0.04811881	-3.226965456	0.001251106	0.1	PDE4DIP	PDE4DIP
148	ENSG00000179348	7180.736706	-0.221171779	0.06865331	-3.221574896	0.001274881	0.1	GATA2	GATA2
149	ENSG00000167535	887.6884512	0.189444671	0.058828845	3.220268406	0.001280706	0.1	CACNB3	CACNB3
150	ENSG00000213639	4749.914963	-0.146799696	0.04564162	-3.21635591	0.001298297	0.1	PPP1CB	PPP1CB
151	ENSG00000223609	101.4812635	-0.967461158	0.300925622	-3.214951097	0.001304667	NA	HBD	HBD
152	ENSG00000184584	3064.284299	0.199543119	0.062089464	3.213800001	0.001309909	0.1	STING1	STING1
153	ENSG00000106829	2436.549444	0.157752844	0.049125465	3.211223434	0.001321711	0.1	TLE4	TLE4
154	ENSG00000103051	2101.642304	-0.163321309	0.050918999	-3.207472877	0.001339067	0.1	COG4	COG4
155	ENSG00000241553	1722.826256	-0.121850904	0.038006232	-3.206076978	0.00134558	0.1	ARPC4	ARPC4
156	ENSG00000188659	33.01591525	-1.20813573	0.376979636	-3.204777164	0.001351671	NA	SAXO2	SAXO2
157	ENSG00000092841	11860.2479	-0.147378124	0.04607145	-3.198903539	0.001379513	0.11	MYL6	MYL6
158	ENSG00000241258	937.9391263	-0.100747667	0.031531394	-3.195154224	0.001397561	0.11	CRCP	CRCP
159	ENSG00000247746	262.6780696	0.18065533	0.056627666	3.19023091	0.001421592	NA	USP51	USP51
160	ENSG00000092929	3819.723948	-0.191500587	0.060168611	-3.182732395	0.001458924	0.11	UNC13D	UNC13D
161	ENSG00000104983	549.0608473	-0.131407538	0.041288106	-3.182697164	0.001459101	0.11	CCDC61	CCDC61
162	ENSG00000132912	2860.131758	0.102021782	0.0320901	3.179229166	0.001476673	0.11	DCTN4	DCTN4
163	ENSG00000120458	1148.699032	-0.149761723	0.047159151	-3.17566624	0.001494928	0.11	MSANTD2	MSANTD2
164	ENSG00000165138	579.4906002	0.143954544	0.045414917	3.169763468	0.001525631	0.11	ANKS6	ANKS6
165	ENSG00000163162	1976.095853	-0.173914836	0.054940085	-3.165536357	0.001547973	0.11	RNF149	RNF149
166	ENSG00000079102	764.8086108	0.241729788	0.076496662	3.160004408	0.001577668	0.11	RUNX1T1	RUNX1T1
167	ENSG00000184500	1628.671073	0.22798955	0.072219249	3.156908344	0.001594515	0.11	PROS1	PROS1
168	ENSG00000138107	4154.375634	-0.085571224	0.027191898	-3.146938226	0.001649898	0.11	ACTR1A	ACTR1A
169	ENSG00000254535	444.9030905	0.259486003	0.082505849	3.145061897	0.001660517	0.11	PABPC4L	PABPC4L
170	ENSG00000174282	5201.202888	0.119793821	0.038093348	3.144743851	0.001662323	0.11	ZBTB4	ZBTB4
171	ENSG00000166949	2115.555491	0.176973623	0.056287919	3.14407826	0.001666109	0.11	SMAD3	SMAD3
172	ENSG00000181788	3674.021903	-0.163376359	0.051964518	-3.143998353	0.001666564	0.11	SIAH2	SIAH2
173	ENSG00000101639	1011.099306	0.27190806	0.086503662	3.143312717	0.001670473	0.11	CEP192	CEP192
174	ENSG00000112299	137.9141676	-0.446818881	0.142793672	-3.129122421	0.001753292	NA	VNN1	VNN1
175	ENSG00000188897	133.3320479	-0.488031506	0.156039133	-3.127622511	0.001762264	NA		ENSG00000188897
176	ENSG00000181218	115.3049395	0.518335861	0.165887372	3.124625195	0.001780317	NA	H2AC25	H2AC25
177	ENSG00000105851	358.4217591	0.21637514	0.069303757	3.122127112	0.001795494	NA	PIK3CG	PIK3CG
178	ENSG00000167332	302.9605021	0.58854117	0.188740508	3.118255733	0.001819249	NA	OR51E2	OR51E2
179	ENSG00000133742	328.3362792	-0.919335631	0.295214442	-3.114128243	0.001844893	NA	CA1	CA1
180	ENSG00000160097	46.55810683	0.513372496	0.165016772	3.111032227	0.001864346	NA	FNDC5	FNDC5
181	ENSG00000125686	1729.738734	0.096424216	0.031002534	3.110204354	0.001869579	0.13	MED1	MED1
182	ENSG00000138650	2203.871494	0.408460756	0.131392648	3.108703284	0.001879103	0.13	PCDH10	PCDH10
183	ENSG00000139679	3014.691719	0.257480629	0.082882151	3.106587178	0.001892605	0.13	LPAR6	LPAR6
184	ENSG00000175155	1655.1323	0.171431384	0.055231657	3.103860978	0.001910131	0.13	YPEL2	YPEL2
185	ENSG00000121068	19830.77505	0.213351071	0.068766876	3.102526732	0.001918762	0.13	TBX2	TBX2
186	ENSG00000205436	367.7091031	0.317942131	0.102578904	3.099488481	0.001938551	NA	EXOC3L4	EXOC3L4
187	ENSG00000172572	2588.043874	0.226348813	0.073102974	3.096301015	0.001959513	0.13	PDE3A	PDE3A
188	ENSG00000100372	653.1538941	-0.13363928	0.043209213	-3.09284225	0.001982495	0.13	SLC25A17	SLC25A17
189	ENSG00000196781	2111.768358	-0.176047106	0.05694231	-3.091674811	0.001990308	0.13	TLE1	TLE1
190	ENSG00000145335	285.9153391	-0.532496759	0.172355861	-3.089519295	0.002004807	NA	SNCA	SNCA
191	ENSG00000164284	773.1336617	-0.188609428	0.061053062	-3.089270596	0.002006486	0.13	GRPEL2	GRPEL2
192	ENSG00000102870	915.3347788	0.150632844	0.048775569	3.088284687	0.002013155	0.13	ZNF629	ZNF629
193	ENSG00000162543	122.2386377	0.44531749	0.144301458	3.086022123	0.002028537	NA	UBXN10	UBXN10
194	ENSG00000239900	149.9747316	-0.213441257	0.069209679	-3.083979899	0.002042514	NA	ADSL	ADSL
195	ENSG00000135547	304.0894337	0.392539643	0.12737612	3.081736545	0.002057969	NA	HEY2	HEY2
196	ENSG00000111679	1514.535356	-0.134396675	0.043655826	-3.078550747	0.002080101	0.13	PTPN6	PTPN6
197	ENSG00000164151	2261.791909	0.090779631	0.029496439	3.07764717	0.002086418	0.13	ICE1	ICE1
198	ENSG00000086062	9210.43893	-0.159337513	0.051772598	-3.077641817	0.002086455	0.13	B4GALT1	B4GALT1
199	ENSG00000151718	1802.395794	0.141529257	0.046013525	3.075818623	0.002099255	0.13	WWC2	WWC2
200	ENSG00000108175	8399.796283	0.134148669	0.043619388	3.075436777	0.002101945	0.13	ZMIZ1	ZMIZ1
201	ENSG00000155749	25.14292547	-0.479403096	0.156166818	-3.069814076	0.002141921	NA	FLACC1	FLACC1
202	ENSG00000124831	4330.757503	0.110776475	0.036087487	3.069664425	0.002142994	0.13	LRRFIP1	LRRFIP1
203	ENSG00000115904	3372.37213	0.130681084	0.042660105	3.063309033	0.002189039	0.13	SOS1	SOS1
204	ENSG00000114450	1374.570398	0.124582188	0.040671072	3.063164597	0.002190096	0.13	GNB4	GNB4
205	ENSG00000165633	1503.017941	0.241588464	0.078930515	3.060773931	0.002207657	0.13	VSTM4	VSTM4
206	ENSG00000100911	2174.960211	-0.137381954	0.044896382	-3.059978271	0.002213531	0.13	PSME2	PSME2
207	ENSG00000162627	568.3731342	0.155235463	0.050771768	3.057515385	0.002231802	0.13	SNX7	SNX7
208	ENSG00000186603	225.6651322	0.325910357	0.106649125	3.055912134	0.00224377	NA	HPDL	HPDL
209	ENSG00000187513	4144.620332	0.29754819	0.097418793	3.054320224	0.002255712	0.13	GJA4	GJA4
210	ENSG00000184260	14.13479383	-0.684019199	0.224111334	-3.052140138	0.00227216	NA	H2AC20	H2AC20
211	ENSG00000152207	1529.189702	0.381144876	0.124879987	3.052089335	0.002272545	0.13	CYSLTR2	CYSLTR2
212	ENSG00000149600	1227.383433	-0.112254252	0.036808559	-3.049678013	0.002290868	0.13	COMMD7	COMMD7
213	ENSG00000143761	21323.88467	-0.089586268	0.029387929	-3.04840358	0.002300607	0.13	ARF1	ARF1
214	ENSG00000128340	796.7978216	-0.253158753	0.083091835	-3.046734408	0.00231342	0.13	RAC2	RAC2
215	ENSG00000075975	948.9162264	0.094380727	0.031001184	3.044423295	0.002331269	0.13	MKRN2	MKRN2
216	ENSG00000108557	1726.785461	0.160804959	0.052826021	3.044048275	0.002334177	0.13	RAI1	RAI1
217	ENSG00000175445	1885.915331	0.718091094	0.236259996	3.039410422	0.002370417	0.13	LPL	LPL
218	ENSG00000142949	15868.21502	-0.194275564	0.063933732	-3.038702069	0.002375997	0.13	PTPRF	PTPRF
219	ENSG00000066933	1996.819135	-0.092684469	0.030516784	-3.037163714	0.002388157	0.13	MYO9A	MYO9A
220	ENSG00000160145	1526.708495	-0.260352573	0.08577865	-3.035167544	0.002404021	0.13	KALRN	KALRN
221	ENSG00000166128	1601.841377	0.128477482	0.042383689	3.031295438	0.002435069	0.13	RAB8B	RAB8B
222	ENSG00000022840	5596.595105	-0.120564267	0.039776184	-3.031066678	0.002436914	0.13	RNF10	RNF10
223	ENSG00000158578	2385.583222	-0.738679178	0.243840203	-3.029357629	0.002450744	0.13	ALAS2	ALAS2
224	ENSG00000171988	2259.297528	0.143010182	0.047231741	3.02784061	0.00246308	0.13	JMJD1C	JMJD1C
225	ENSG00000167528	1383.957256	0.13996701	0.046234911	3.027301377	0.002467478	0.13	ZNF641	ZNF641
226	ENSG00000213123	18.13907939	-0.614969724	0.203498059	-3.021993071	0.002511163	NA	DYNLT2B	DYNLT2B
227	ENSG00000101940	3736.106443	-0.104506233	0.034591415	-3.021160927	0.002518075	0.14	WDR13	WDR13
228	ENSG00000027697	3310.793341	-0.194353886	0.064366866	-3.019470994	0.002532165	0.14	IFNGR1	IFNGR1
229	ENSG00000132591	1258.774532	-0.078176005	0.025914961	-3.016636029	0.002555965	0.14	ERAL1	ERAL1
230	ENSG00000130052	2717.297306	-0.163242762	0.054198482	-3.011943453	0.002595809	0.14	STARD8	STARD8
231	ENSG00000274070	1063.061483	-0.227800969	0.075650143	-3.011243061	0.002601805	0.14	CASTOR2	CASTOR2
232	ENSG00000184840	4469.92586	-0.097376075	0.032346635	-3.010392689	0.002609101	0.14	TMED9	TMED9
233	ENSG00000120594	907.0268166	0.206644098	0.068647115	3.010237169	0.002610438	0.14	PLXDC2	PLXDC2
234	ENSG00000009790	124.2255902	-0.354313614	0.11771805	-3.009849494	0.002613772	NA	TRAF3IP3	TRAF3IP3
235	ENSG00000153721	534.8258157	0.353239931	0.117686209	3.001540569	0.002686172	0.14	CNKSR3	CNKSR3
236	ENSG00000116288	1792.263064	-0.111142322	0.0370358	-3.000942955	0.00269145	0.14	PARK7	PARK7
237	ENSG00000013306	4501.125412	-0.242935281	0.081015793	-2.998616335	0.002712086	0.14	SLC25A39	SLC25A39
238	ENSG00000125851	32.37239737	-1.092692439	0.364421218	-2.998432538	0.002713722	NA	PCSK2	PCSK2
239	ENSG00000166750	3257.994802	0.239003668	0.079730203	2.997655328	0.002720652	0.14	SLFN5	SLFN5
240	ENSG00000166387	1237.13729	0.208938551	0.069713884	2.997086661	0.002725732	0.14	PPFIBP2	PPFIBP2
241	ENSG00000197472	11.90253674	0.669933578	0.223652153	2.995426468	0.002740614	NA	ZNF695	ZNF695
242	ENSG00000197857	432.5824214	-0.162037708	0.054104505	-2.994902342	0.002745327	0.14	ZNF44	ZNF44
243	ENSG00000146966	1522.739874	0.237278393	0.079371036	2.989483395	0.002794496	0.14	DENND2A	DENND2A
244	ENSG00000153395	3019.792587	-0.152572483	0.051053489	-2.988482983	0.002803661	0.14	LPCAT1	LPCAT1
245	ENSG00000174010	266.4514172	0.163152613	0.054613035	2.987429894	0.002813338	NA	KLHL15	KLHL15
246	ENSG00000175505	205.8346208	0.272017143	0.091071072	2.986866606	0.002818527	NA	CLCF1	CLCF1
247	ENSG00000115165	107.7376767	-0.508147111	0.170237494	-2.984930638	0.002836426	NA	CYTIP	CYTIP
248	ENSG00000082146	998.9324663	-0.204851554	0.06863838	-2.984504517	0.00284038	0.14	STRADB	STRADB
249	ENSG00000168404	819.7195789	-0.131384799	0.044048644	-2.982720607	0.002856987	0.14	MLKL	MLKL
250	ENSG00000161791	3666.957233	0.124552965	0.041808004	2.979165553	0.002890346	0.14	FMNL3	FMNL3
251	ENSG00000007516	946.626885	0.186533743	0.06270859	2.974612306	0.002933591	0.14	BAIAP3	BAIAP3
252	ENSG00000100154	3305.488819	0.099502772	0.033471292	2.972779512	0.002951164	0.14	TTC28	TTC28
253	ENSG00000213983	1679.313457	-0.118038364	0.039751544	-2.969403279	0.002983787	0.14	AP1G2	AP1G2
254	ENSG00000052344	3091.428023	-0.266090511	0.089639498	-2.96845158	0.002993043	0.14	PRSS8	PRSS8
255	ENSG00000153993	60.67931845	0.581244922	0.195838507	2.967980772	0.002997631	NA	SEMA3D	SEMA3D
256	ENSG00000132478	1779.500191	-0.097613657	0.032933348	-2.963976083	0.003036919	0.14	UNK	UNK
257	ENSG00000164742	46.9458025	0.648712324	0.218869464	2.963923392	0.003037439	NA	ADCY1	ADCY1
258	ENSG00000250361	27.85550789	-0.803113099	0.270978241	-2.963754935	0.003039102	NA	GYPB	GYPB
259	ENSG00000139890	19.68148463	-0.651988118	0.220215863	-2.960677358	0.003069633	NA	REM2	REM2
260	ENSG00000161677	528.01943	-0.150680523	0.050896676	-2.960517931	0.003071222	0.15	JOSD2	JOSD2
261	ENSG00000181789	6641.096172	-0.086988734	0.02939642	-2.95916081	0.003084781	0.15	COPG1	COPG1
262	ENSG00000186645	13.8215565	-0.620838438	0.209965703	-2.956856426	0.003107928	NA	SPDYE17	SPDYE17
263	ENSG00000146587	539.7733134	0.144694052	0.049019188	2.951783928	0.003159439	0.15	RBAK	RBAK
264	ENSG00000188070	2358.475734	0.143015251	0.048451062	2.951746432	0.003159823	0.15	ZFTA	ZFTA
265	ENSG00000004897	2245.866263	0.082254568	0.027887709	2.949491814	0.00318297	0.15	CDC27	CDC27
266	ENSG00000166348	524.0851834	0.235418901	0.079859883	2.947899379	0.003199412	0.15	USP54	USP54
267	ENSG00000189376	71.58391451	-0.248157484	0.084371673	-2.941241729	0.003268993	NA	C8orf76	C8orf76
268	ENSG00000138386	1335.371348	0.134807151	0.045841352	2.940732437	0.003274372	0.15	NAB1	NAB1
269	ENSG00000164741	5105.375433	0.194973428	0.066343286	2.938856974	0.003294251	0.15	DLC1	DLC1
270	ENSG00000159346	6457.725022	-0.134794471	0.045880603	-2.937940278	0.003304007	0.15	ADIPOR1	ADIPOR1
271	ENSG00000128709	30.84942492	1.106361285	0.377551846	2.930355913	0.00338574	NA	HOXD9	HOXD9
272	ENSG00000008438	32.40692347	-0.787645501	0.268808768	-2.930133217	0.003388167	NA	PGLYRP1	PGLYRP1
273	ENSG00000143479	90.2182161	0.36200927	0.123565138	2.929703927	0.003392851	NA	DYRK3	DYRK3
274	ENSG00000162434	6564.68322	0.086973037	0.029714928	2.926913974	0.003423436	0.16	JAK1	JAK1
275	ENSG00000175793	42.27369072	0.894145342	0.305505277	2.926775446	0.003424961	NA	SFN	SFN
276	ENSG00000167524	468.7077606	-0.164437616	0.056255208	-2.923064777	0.003466044	0.16	RSKR	RSKR
277	ENSG00000115216	5229.428587	-0.072713565	0.02488295	-2.92222441	0.00347541	0.16	NRBP1	NRBP1
278	ENSG00000111145	2994.535005	0.189670018	0.065004518	2.917797487	0.003525132	0.16	ELK3	ELK3
279	ENSG00000136574	1881.469144	0.189574278	0.064993412	2.916823003	0.003536164	0.16	GATA4	GATA4
280	ENSG00000196357	64.52307118	0.256361537	0.087927692	2.915594969	0.00355011	NA	ZNF565	ZNF565
281	ENSG00000227057	1157.134366	-0.109280843	0.037490228	-2.914915425	0.003557849	0.16	WDR46	WDR46
282	ENSG00000076067	5223.720212	-0.098165436	0.033689941	-2.91379071	0.003570692	0.16	RBMS2	RBMS2
283	ENSG00000150593	4945.208722	-0.12130431	0.041687017	-2.90988223	0.00361565	0.16	PDCD4	PDCD4
284	ENSG00000142546	1263.323301	-0.147246245	0.050640566	-2.907673791	0.00364128	0.16	NOSIP	NOSIP
285	ENSG00000108813	661.493366	-0.324111325	0.111477477	-2.907415336	0.00364429	0.16	DLX4	DLX4
286	ENSG00000047597	66.42080209	-0.580893828	0.200155264	-2.90221609	0.003705329	NA	XK	XK
287	ENSG00000277203	347.8754169	0.459591694	0.158402034	2.901425459	0.003714691	NA	NA	NA
288	ENSG00000206177	228.6577288	-0.680593343	0.234605094	-2.901016907	0.003719538	NA	HBM	HBM
289	ENSG00000184898	454.4772678	0.212452571	0.073255273	2.900167647	0.003729631	0.16	RBM43	RBM43
290	ENSG00000143546	479.2975653	-0.620587528	0.214222472	-2.89693011	0.003768337	0.16	S100A8	S100A8
291	ENSG00000025800	3414.867648	-0.082571794	0.028524285	-2.894789267	0.003794132	0.16	KPNA6	KPNA6
292	ENSG00000116852	392.1841797	0.32324103	0.111691062	2.894063542	0.003802912	NA	KIF21B	KIF21B
293	ENSG00000266265	136.9678956	0.396646801	0.137095124	2.893223263	0.003813101	NA	KLF14	KLF14
294	ENSG00000178607	1177.874947	-0.143312601	0.049560146	-2.891690466	0.003831753	0.16	ERN1	ERN1
295	ENSG00000184640	12241.47991	0.095795716	0.033197928	2.885593254	0.003906767	0.17	SEPTIN9	SEPTIN9
296	ENSG00000186063	1111.117028	0.131218152	0.04550692	2.883476898	0.003933115	0.17	AIDA	AIDA
297	ENSG00000197852	1168.562056	0.243303787	0.084415724	2.882209331	0.003948973	0.17	INKA2	INKA2
298	ENSG00000181588	2137.024512	-0.213690504	0.074150007	-2.88186762	0.003953258	0.17	MEX3D	MEX3D
299	ENSG00000112357	118.0754798	-0.227020145	0.078801743	-2.880902587	0.003965382	NA	PEX7	PEX7
300	ENSG00000130956	225.4415635	0.229888262	0.079874577	2.87811554	0.004000586	NA	HABP4	HABP4
301	ENSG00000077044	3563.519796	0.233706734	0.081216299	2.877584133	0.00400733	0.17	DGKD	DGKD
302	ENSG00000131409	1509.139307	0.292100523	0.101520441	2.877258216	0.004011472	0.17	LRRC4B	LRRC4B
303	ENSG00000155189	1370.022309	-0.302220843	0.105217336	-2.872348354	0.004074336	0.17	AGPAT5	AGPAT5
304	ENSG00000095794	1476.650111	-0.288750549	0.100528837	-2.87231563	0.004074758	0.17	CREM	CREM
305	ENSG00000163823	1205.05632	0.173115467	0.060362662	2.867922994	0.004131761	0.17	CCR1	CCR1
306	ENSG00000169696	2274.32155	-0.153251193	0.053446649	-2.867367642	0.004139019	0.17	ASPSCR1	ASPSCR1
307	ENSG00000174370	175.2113956	0.302950602	0.10578985	2.863701981	0.004187218	NA	KCNJ5-AS1	KCNJ5-AS1
308	ENSG00000138759	2797.781076	0.284107272	0.099263427	2.86215457	0.004207716	0.17	FRAS1	FRAS1
309	ENSG00000180530	1331.868694	0.169280484	0.059152356	2.86177077	0.004212815	0.17	NRIP1	NRIP1
310	ENSG00000182511	2190.97176	-0.118412998	0.04137925	-2.861651642	0.004214398	0.17	FES	FES
311	ENSG00000131374	2232.309131	0.088731731	0.031069906	2.855873826	0.004291857	0.17	TBC1D5	TBC1D5
312	ENSG00000181827	1056.687075	0.120506875	0.042257317	2.851739892	0.004348066	0.17	RFX7	RFX7
313	ENSG00000164683	2033.36634	0.255799313	0.089807989	2.848291296	0.004395467	0.17	HEY1	HEY1
314	ENSG00000149260	394.5901071	0.212204604	0.074550024	2.846472664	0.004420652	NA	CAPN5	CAPN5
315	ENSG00000171448	513.9510515	0.122166641	0.042920077	2.846375174	0.004422006	0.17	ZBTB26	ZBTB26
316	ENSG00000177706	1121.915202	0.208951429	0.073416183	2.846122193	0.004425521	0.17	FAM20C	FAM20C
317	ENSG00000165655	771.2998704	0.31841679	0.111886479	2.845891586	0.004428727	0.17	ZNF503	ZNF503
318	ENSG00000196459	455.1150869	-0.146072532	0.051344147	-2.844969472	0.004441568	0.17	TRAPPC2	TRAPPC2
319	ENSG00000008516	276.0230387	-0.528264719	0.185730121	-2.844259815	0.004451473	NA	MMP25	MMP25
320	ENSG00000165406	1987.4364	-0.167933012	0.059061309	-2.843367608	0.004463955	0.17	MARCHF8	MARCHF8
321	ENSG00000173548	1689.710774	0.175214355	0.061648611	2.84214601	0.004481096	0.17	SNX33	SNX33
322	ENSG00000137145	2453.9462	0.110302368	0.038819501	2.841416421	0.004491362	0.17	DENND4C	DENND4C
323	ENSG00000131778	29.71546318	0.320760892	0.113071574	2.836795141	0.004556884	NA	CHD1L	CHD1L
324	ENSG00000213638	255.3960387	-0.239685077	0.084504265	-2.836366628	0.004563003	NA	ADAT3	ADAT3
325	ENSG00000132640	4404.502476	0.164773753	0.058168353	2.832704481	0.004615603	0.18	BTBD3	BTBD3
326	ENSG00000171004	681.3392299	0.309431972	0.109395953	2.828550454	0.004675933	0.18	HS6ST2	HS6ST2
327	ENSG00000141337	410.9881193	-0.165860109	0.058643382	-2.828283502	0.004679834	NA	ARSG	ARSG
328	ENSG00000235106	425.5966234	0.198295661	0.070147048	2.826856827	0.004700734	NA	BRD3OS	BRD3OS
329	ENSG00000131042	836.7280684	-0.338362019	0.119698824	-2.826778144	0.004701889	0.18	LILRB2	LILRB2
330	ENSG00000107290	3855.031246	0.095264399	0.033707525	2.826205697	0.004710301	0.18	SETX	SETX
331	ENSG00000166228	734.5971604	-0.112294602	0.039789165	-2.822240727	0.004768937	0.18	PCBD1	PCBD1
332	ENSG00000183337	2352.931961	0.138218428	0.048996409	2.820990996	0.004787555	0.18	BCOR	BCOR
333	ENSG00000114405	94.0584181	-0.244973318	0.086903256	-2.818919904	0.004818554	NA	C3orf14	C3orf14
334	ENSG00000143303	1045.135046	-0.102206537	0.036300558	-2.815563788	0.004869173	0.18	METTL25B	METTL25B
335	ENSG00000164631	1163.718003	0.095583763	0.033948387	2.815561255	0.004869211	0.18	ZNF12	ZNF12
336	ENSG00000166295	1682.311737	-0.092095102	0.032719796	-2.814659997	0.004882886	0.18	ANAPC16	ANAPC16
337	ENSG00000165868	317.5126503	0.262602802	0.093318451	2.81405016	0.004892159	NA	HSPA12A	HSPA12A
338	ENSG00000066926	980.1802594	-0.13931845	0.049522887	-2.813213384	0.004904909	0.18	FECH	FECH
339	ENSG00000107485	4824.386644	-0.167214115	0.05944707	-2.81282348	0.00491086	0.18	GATA3	GATA3
340	ENSG00000251493	215.1636386	0.431748301	0.153515417	2.812410042	0.004917178	NA	FOXD1	FOXD1
341	ENSG00000153294	151.3948469	-0.658136219	0.234222849	-2.809871968	0.004956121	NA	ADGRF4	ADGRF4
342	ENSG00000134490	246.721262	-0.20461679	0.072923394	-2.80591425	0.005017404	NA	TMEM241	TMEM241
343	ENSG00000029534	326.2880199	-0.435233901	0.155176479	-2.804767221	0.005035293	NA	ANK1	ANK1
344	ENSG00000179094	6325.488425	-0.35725335	0.127593825	-2.799926638	0.005111422	0.19	PER1	PER1
345	ENSG00000149923	3806.713965	-0.076843265	0.027492727	-2.795039715	0.005189334	0.19	PPP4C	PPP4C
346	ENSG00000042304	103.2056997	0.637106808	0.228016171	2.794129936	0.005203956	NA	C2orf83	C2orf83
347	ENSG00000134594	23.57109503	-0.494257181	0.176896828	-2.794042079	0.00520537	NA	RAB33A	RAB33A
348	ENSG00000101493	480.1568166	0.176683575	0.063236858	2.793996731	0.0052061	0.19	ZNF516	ZNF516
349	ENSG00000188536	65681.27238	-0.731036692	0.261864477	-2.791660401	0.005243836	0.19	HBA2	HBA2
350	ENSG00000074590	398.9966221	0.289054002	0.103572728	2.790831216	0.005257288	NA	NUAK1	NUAK1
351	ENSG00000170677	1386.676414	0.096457465	0.034609953	2.786986334	0.005320072	0.19	SOCS6	SOCS6
352	ENSG00000243943	1021.048689	-0.083817765	0.030081231	-2.78638085	0.005330021	0.19	ZNF512	ZNF512
353	ENSG00000105610	54.18473762	-0.680959041	0.244410018	-2.786133916	0.005334083	NA	KLF1	KLF1
354	ENSG00000172081	2420.359172	-0.135717093	0.048744672	-2.784244649	0.005365255	0.19	MOB3A	MOB3A
355	ENSG00000173598	2868.073939	-0.094163015	0.033826162	-2.783733335	0.005373719	0.19	NUDT4	NUDT4
356	ENSG00000163870	2020.664338	-0.12838499	0.046128109	-2.783226807	0.005382117	0.19	TPRA1	TPRA1
357	ENSG00000112851	1823.575202	0.129644094	0.046590755	2.782614115	0.00539229	0.19	ERBIN	ERBIN
358	ENSG00000120708	14860.03919	0.223787218	0.080448053	2.78176052	0.005406492	0.19	TGFBI	TGFBI
359	ENSG00000155975	1370.19724	-0.094166101	0.033868754	-2.780323757	0.005430473	0.19	VPS37A	VPS37A
360	ENSG00000163535	153.8454759	0.212273024	0.07644792	2.776701112	0.005491365	NA	SGO2	SGO2
361	ENSG00000128573	102.2182277	-0.356967802	0.128794593	-2.771605492	0.005578059	NA	FOXP2	FOXP2
362	ENSG00000104760	129.2401001	0.382535009	0.138316106	2.765657742	0.005680812	NA	FGL1	FGL1
363	ENSG00000198522	696.0746765	-0.109495576	0.039611406	-2.764243588	0.005705493	0.2	GPN1	GPN1
364	ENSG00000031823	2441.571342	-0.062378456	0.022576931	-2.762928915	0.005728524	0.2	RANBP3	RANBP3
365	ENSG00000181409	1347.650909	-0.218800255	0.079218733	-2.761976203	0.005745267	0.2	AATK	AATK
366	ENSG00000130449	903.1254843	0.151823514	0.054995571	2.760649816	0.005768649	0.2	ZSWIM6	ZSWIM6
367	ENSG00000006747	10998.75109	0.406494879	0.14730804	2.759488742	0.005789188	0.2	SCIN	SCIN
368	ENSG00000178852	183.7907482	-0.22483566	0.081531998	-2.757637078	0.00582208	NA	EFCAB13	EFCAB13
369	ENSG00000101019	1194.429184	-0.102607221	0.037267395	-2.753270579	0.005900311	0.2	UQCC1	UQCC1
370	ENSG00000081803	481.4667485	0.198066601	0.07194704	2.752949963	0.005906092	0.2	CADPS2	CADPS2
371	ENSG00000196544	283.6765154	0.157256769	0.057133918	2.752424044	0.005915587	NA	BORCS6	BORCS6
372	ENSG00000100505	37.4850325	0.621353015	0.225954271	2.749906039	0.005961236	NA	TRIM9	TRIM9
373	ENSG00000143458	742.5737766	-0.17101939	0.062213512	-2.748910739	0.005979367	0.2	GABPB2	GABPB2
374	ENSG00000069329	3259.154293	-0.055712029	0.020280897	-2.747019967	0.006013947	0.21	VPS35	VPS35
375	ENSG00000265972	30489.63234	0.181355157	0.066081419	2.744419846	0.006061796	0.21	TXNIP	TXNIP
376	ENSG00000171467	1419.935767	0.095834741	0.034923984	2.744095294	0.006067792	0.21	ZNF318	ZNF318
377	ENSG00000013588	650.4232965	0.437242107	0.159557886	2.740335302	0.006137653	0.21	GPRC5A	GPRC5A
378	ENSG00000188404	516.9187313	-0.460818947	0.168175298	-2.740110785	0.006141848	0.21	SELL	SELL
379	ENSG00000100721	15.54378697	-0.816794759	0.298106706	-2.739940908	0.006145023	NA	TCL1A	TCL1A
380	ENSG00000019991	15981.01557	0.252992087	0.092382774	2.738520147	0.006171638	0.21	HGF	HGF
381	ENSG00000181804	1063.308386	0.1713496	0.062571392	2.738465519	0.006172663	0.21	SLC9A9	SLC9A9
382	ENSG00000196684	235.6799527	-0.333756996	0.122033763	-2.734956197	0.006238858	NA	HSH2D	HSH2D
383	ENSG00000021355	1452.928557	-0.164924277	0.060336528	-2.733406807	0.006268286	0.21	SERPINB1	SERPINB1
384	ENSG00000008735	237.7842964	-0.399149131	0.146047438	-2.733010154	0.00627584	NA	MAPK8IP2	MAPK8IP2
385	ENSG00000109084	405.7726725	0.231554292	0.084726642	2.732957273	0.006276847	NA	TMEM97	TMEM97
386	ENSG00000090013	1228.46976	-0.181661323	0.066476288	-2.732723628	0.006281301	0.21	BLVRB	BLVRB
387	ENSG00000198844	4225.638925	0.152123913	0.055724094	2.72994862	0.00633442	0.21	ARHGEF15	ARHGEF15
388	ENSG00000148411	1170.379934	0.161072428	0.059105817	2.725153564	0.006427159	0.21	NACC2	NACC2
389	ENSG00000099337	1197.100233	-0.180402911	0.066294204	-2.721247089	0.006503613	0.21	KCNK6	KCNK6
390	ENSG00000009413	1809.698734	0.122361697	0.044970703	2.720920232	0.006510047	0.21	REV3L	REV3L
391	ENSG00000204577	515.8270958	-0.312231456	0.114768708	-2.720527758	0.00651778	0.21	LILRB3	LILRB3
392	ENSG00000173213	48.84403958	-0.590608329	0.217555131	-2.714752468	0.006632532	NA	TUBB8B	TUBB8B
393	ENSG00000114446	517.8173223	0.138235745	0.050949734	2.71317896	0.006664111	0.21	IFT57	IFT57
394	ENSG00000140968	489.6317388	0.21911946	0.080763971	2.713084279	0.006666015	0.21	IRF8	IRF8
395	ENSG00000181090	2651.216322	-0.078268972	0.028855492	-2.712446324	0.00667886	0.21	EHMT1	EHMT1
396	ENSG00000204463	9770.122859	-0.078703263	0.029016338	-2.712377512	0.006680247	0.21	BAG6	BAG6
397	ENSG00000170456	524.251841	0.148295762	0.054686763	2.711730475	0.006693299	0.21	DENND5B	DENND5B
398	ENSG00000184730	270.072914	-0.301060856	0.111049917	-2.711040795	0.006707237	NA	APOBR	APOBR
399	ENSG00000181704	2743.282799	-0.125245695	0.046232135	-2.709061448	0.006747384	0.21	YIPF6	YIPF6
400	ENSG00000087053	2041.957116	0.09598018	0.035429856	2.709019776	0.006748232	0.21	MTMR2	MTMR2
401	ENSG00000188559	7094.87896	-0.145270982	0.053625227	-2.709004531	0.006748542	0.21	RALGAPA2	RALGAPA2
402	ENSG00000185112	3363.054512	-0.261143978	0.096459009	-2.707305226	0.006783186	0.21	FAM43A	FAM43A
403	ENSG00000187240	286.6957596	0.175818602	0.064985936	2.705486957	0.006820433	NA	DYNC2H1	DYNC2H1
404	ENSG00000242372	1248.216364	-0.114855649	0.042490663	-2.703079686	0.006870027	0.22	EIF6	EIF6
405	ENSG00000168096	684.2009811	-0.125832497	0.046568681	-2.702084227	0.00689063	0.22	ANKS3	ANKS3
406	ENSG00000150722	13.22063746	0.609514445	0.225577949	2.702012526	0.006892117	NA	PPP1R1C	PPP1R1C
407	ENSG00000146592	1102.761777	-0.229948679	0.085131686	-2.701093902	0.006911182	0.22	CREB5	CREB5
408	ENSG00000196277	12.00983985	-0.7277635	0.269523525	-2.700185451	0.006930083	NA	GRM7	GRM7
409	ENSG00000103540	614.6359823	0.177835552	0.065861352	2.700150354	0.006930815	0.22	CCP110	CCP110
410	ENSG00000177051	1029.261917	-0.152300547	0.056413078	-2.699738302	0.006939404	0.22	FBXO46	FBXO46
411	ENSG00000103512	2635.204001	-0.129205119	0.047866545	-2.699278178	0.006949006	0.22	NOMO1	NOMO1
412	ENSG00000118260	2119.147423	0.086697174	0.032132948	2.698077199	0.006974127	0.22	CREB1	CREB1
413	ENSG00000060558	437.3344152	0.194956999	0.072287832	2.696954571	0.006997682	0.22	GNA15	GNA15
414	ENSG00000159023	749.6911212	-0.261207741	0.096990948	-2.693114628	0.007078793	0.22	EPB41	EPB41
415	ENSG00000183793	156.9124485	1.353057683	0.502655873	2.691817117	0.00710639	NA	NPIPA5	NPIPA5
416	ENSG00000163902	8128.745429	-0.088233046	0.032826609	-2.687851345	0.00719134	0.22	RPN1	RPN1
417	ENSG00000148400	5601.165834	0.130886857	0.048767585	2.683890469	0.007277094	0.22	NOTCH1	NOTCH1
418	ENSG00000173376	4418.516415	0.292748488	0.109129827	2.682570804	0.007305868	0.22	NDNF	NDNF
419	ENSG00000143612	2652.930971	-0.075779856	0.028252795	-2.682207353	0.007313811	0.22	C1orf43	C1orf43
420	ENSG00000122691	1309.159957	0.337299712	0.125771652	2.681842097	0.007321801	0.22	TWIST1	TWIST1
421	ENSG00000047346	993.3665042	0.15227419	0.056790405	2.681336605	0.007332871	0.22	ATOSA	ATOSA
422	ENSG00000182872	3031.110028	-0.08352743	0.031153483	-2.681158637	0.007336773	0.22	RBM10	RBM10
423	ENSG00000137672	2100.113193	0.170222137	0.063505963	2.680411887	0.007353162	0.22	TRPC6	TRPC6
424	ENSG00000147649	1990.755113	0.091950788	0.034310437	2.679965518	0.007362974	0.22	MTDH	MTDH
425	ENSG00000166037	1170.897687	0.102887921	0.03840256	2.679194326	0.007379955	0.22	CEP57	CEP57
426	ENSG00000182247	384.2021347	-0.16889249	0.063039568	-2.679150485	0.007380921	NA	UBE2E2	UBE2E2
427	ENSG00000185651	3565.251887	-0.072410293	0.027039565	-2.677938481	0.007407682	0.22	UBE2L3	UBE2L3
428	ENSG00000175866	2223.62342	-0.188397064	0.070455194	-2.673998232	0.007495285	0.22	BAIAP2	BAIAP2
429	ENSG00000122550	524.154266	0.121079033	0.045308782	2.672308291	0.00753314	0.22	KLHL7	KLHL7
430	ENSG00000103710	1745.095749	0.198325847	0.074333332	2.668060767	0.007629046	0.22	RASL12	RASL12
431	ENSG00000062725	2321.549963	-0.107543288	0.040329224	-2.66663422	0.007661501	0.22	APPBP2	APPBP2
432	ENSG00000254996	97.77054711	-0.210615747	0.078990664	-2.66633723	0.007668273	NA	ANKHD1-EIF4EBP3	ANKHD1-EIF4EBP3
433	ENSG00000152242	944.418333	-0.175796406	0.065947275	-2.665711438	0.00768256	0.22	C18orf25	C18orf25
434	ENSG00000196535	1681.571007	0.173985706	0.065294584	2.664626922	0.007707378	0.22	MYO18A	MYO18A
435	ENSG00000160131	1145.326179	-0.101665515	0.038174735	-2.663162291	0.007741007	0.22	VMA21	VMA21
436	ENSG00000075151	2252.017099	0.085156023	0.031975613	2.663155274	0.007741168	0.22	EIF4G3	EIF4G3
437	ENSG00000184451	116.987313	0.244259422	0.091732305	2.662741572	0.007750691	NA	CCR10	CCR10
438	ENSG00000128185	592.599741	-0.14455338	0.054288507	-2.662688411	0.007751916	0.22	DGCR6L	DGCR6L
439	ENSG00000236287	1541.015938	0.082115043	0.030839375	2.662668862	0.007752366	0.22	ZBED5	ZBED5
440	ENSG00000181396	910.6446457	-0.115875111	0.043536292	-2.661575114	0.007777599	0.22	OGFOD3	OGFOD3
441	ENSG00000256229	617.0249856	0.144058179	0.054156873	2.660016545	0.007813681	0.22	ZNF486	ZNF486
442	ENSG00000128607	1639.669216	0.149558828	0.056228841	2.659824114	0.007818147	0.22	KLHDC10	KLHDC10
443	ENSG00000166595	1096.848667	-0.100421471	0.037761041	-2.659393606	0.007828145	0.22	CIAO2B	CIAO2B
444	ENSG00000111405	1374.674901	0.506656148	0.19054091	2.659041288	0.007836336	0.22	ENDOU	ENDOU
445	ENSG00000111674	439.2200809	0.275818456	0.103740929	2.658723591	0.007843729	0.22	ENO2	ENO2
446	ENSG00000166527	19.61869056	-0.765271507	0.288057983	-2.656657865	0.007891949	NA	CLEC4D	CLEC4D
447	ENSG00000183621	303.3553879	-0.159587722	0.060122229	-2.654387977	0.007945242	NA	ZNF438	ZNF438
448	ENSG00000180263	1103.456358	0.259891552	0.097915566	2.654241445	0.007948693	0.22	FGD6	FGD6
449	ENSG00000172216	10591.72435	-0.166448616	0.062714071	-2.654087236	0.007952327	0.22	CEBPB	CEBPB
450	ENSG00000101096	2267.230107	0.209727787	0.079041999	2.65337148	0.007969211	0.22	NFATC2	NFATC2
451	ENSG00000177189	2150.000462	0.113805057	0.042901327	2.652716458	0.007984691	0.22	RPS6KA3	RPS6KA3
452	ENSG00000155269	2226.02001	-0.37976147	0.143166834	-2.652579922	0.007987921	0.22	GPR78	GPR78
453	ENSG00000123178	582.1390209	-0.171008221	0.064488451	-2.65176507	0.008007223	0.22	SPRYD7	SPRYD7
454	ENSG00000155966	3513.217841	0.195899777	0.073878043	2.651664416	0.008009611	0.22	AFF2	AFF2
455	ENSG00000113504	1528.446975	0.169807155	0.064046449	2.651312561	0.00801796	0.22	SLC12A7	SLC12A7
456	ENSG00000184349	225.7863804	-0.293803345	0.110907612	-2.649081884	0.008071077	NA	EFNA5	EFNA5
457	ENSG00000179772	593.7692518	0.449884897	0.169858178	2.648591319	0.008082801	0.22	FOXS1	FOXS1
458	ENSG00000198336	84.36095141	-0.52986647	0.200096935	-2.648048906	0.008095781	NA	MYL4	MYL4
459	ENSG00000212916	88.42440353	0.263615345	0.099592717	2.646933966	0.008122521	NA	MAP10	MAP10
460	ENSG00000149177	1952.576785	-0.177809017	0.067238842	-2.644439015	0.008182645	0.22	PTPRJ	PTPRJ
461	ENSG00000046889	2148.607296	0.218162097	0.082527503	2.64350778	0.008205188	0.22	PREX2	PREX2
462	ENSG00000177565	2463.967218	-0.10560077	0.039962255	-2.642512759	0.008229336	0.22	TBL1XR1	TBL1XR1
463	ENSG00000133059	859.2604927	0.147816595	0.055955873	2.641663635	0.008249994	0.22	DSTYK	DSTYK
464	ENSG00000104517	3579.969652	0.094521285	0.035790887	2.640931624	0.00826784	0.22	UBR5	UBR5
465	ENSG00000145416	881.1855805	0.158183295	0.059926358	2.639628041	0.008299706	0.22	MARCHF1	MARCHF1
466	ENSG00000136237	5021.460162	-0.200467255	0.075946937	-2.639569984	0.008301128	0.22	RAPGEF5	RAPGEF5
467	ENSG00000103313	127.3562413	-0.435639135	0.165046188	-2.639498305	0.008302884	NA	MEFV	MEFV
468	ENSG00000113456	1149.322791	-0.101531977	0.038478817	-2.638646008	0.008323785	0.22	RAD1	RAD1
469	ENSG00000197249	1181.20712	-0.263815554	0.099986414	-2.63851402	0.008327026	0.22	SERPINA1	SERPINA1
470	ENSG00000111481	3773.681297	-0.079683239	0.03020915	-2.637718687	0.008346579	0.22	COPZ1	COPZ1
471	ENSG00000178761	580.036587	0.109772633	0.041625947	2.637120394	0.008361315	0.22	FAM219B	FAM219B
472	ENSG00000138688	3096.049766	0.106005805	0.040197861	2.637100628	0.008361802	0.22	BLTP1	BLTP1
473	ENSG00000133069	536.2225272	-0.420269514	0.159411873	-2.636375238	0.008379701	0.22	TMCC2	TMCC2
474	ENSG00000175463	245.3539176	-0.208935116	0.079283876	-2.635278789	0.00840682	NA	TBC1D10C	TBC1D10C
475	ENSG00000121067	1679.300248	-0.094402597	0.035860723	-2.632478917	0.008476428	0.22	SPOP	SPOP
476	ENSG00000167110	4398.968397	-0.081429913	0.030941864	-2.631706729	0.008495716	0.22	GOLGA2	GOLGA2
477	ENSG00000109610	6245.784252	-0.185208403	0.070416959	-2.630167583	0.008534279	0.22	SOD3	SOD3
478	ENSG00000130695	757.6822258	-0.2943174	0.111935136	-2.629356702	0.008554658	0.22	CEP85	CEP85
479	ENSG00000111186	111.9738569	-0.332331276	0.126480307	-2.627533757	0.008600631	NA	WNT5B	WNT5B
480	ENSG00000275832	7458.579815	0.134362184	0.051148751	2.626890807	0.008616898	0.22	ARHGAP23	ARHGAP23
481	ENSG00000152518	2928.946932	0.146350912	0.055723733	2.626365885	0.008630199	0.22	ZFP36L2	ZFP36L2
482	ENSG00000061918	3126.316143	0.132431859	0.050446292	2.625204999	0.008659681	0.22	GUCY1B1	GUCY1B1
483	ENSG00000133422	1465.958291	-0.096778079	0.0368651	-2.625195063	0.008659934	0.22	MORC2	MORC2
484	ENSG00000077264	171.0858519	0.449545788	0.171398052	2.622817371	0.0087206	NA	PAK3	PAK3
485	ENSG00000169604	6627.556587	0.211694714	0.080729432	2.622274294	0.00873451	0.22	ANTXR1	ANTXR1
486	ENSG00000165775	935.8104105	-0.117957498	0.044995267	-2.621553456	0.008753003	0.22	FUNDC2	FUNDC2
487	ENSG00000105671	1174.937839	-0.081473195	0.031081703	-2.621259012	0.008760568	0.22	DDX49	DDX49
488	ENSG00000172354	8178.521752	-0.082357313	0.031465119	-2.617416279	0.008859822	0.23	GNB2	GNB2
489	ENSG00000119004	1061.486082	-0.129392325	0.049447484	-2.61676258	0.008876806	0.23	CYP20A1	CYP20A1
490	ENSG00000106123	458.1856157	0.280854546	0.107331608	2.616699333	0.008878451	0.23	EPHB6	EPHB6
491	ENSG00000160953	1411.633402	0.10142117	0.038787517	2.614788914	0.008928261	0.23	PWWP3A	PWWP3A
492	ENSG00000017797	2943.314932	-0.112268032	0.042956655	-2.613518942	0.008961512	0.23	RALBP1	RALBP1
493	ENSG00000146858	313.6462288	0.199098158	0.076197137	2.612934903	0.00897684	NA	ZC3HAV1L	ZC3HAV1L
494	ENSG00000112053	19.51609452	-0.569260958	0.217953868	-2.611841505	0.009005599	NA	SLC26A8	SLC26A8
495	ENSG00000163960	1888.080623	0.095981771	0.036768381	2.610443243	0.009042498	0.23	UBXN7	UBXN7
496	ENSG00000126067	3535.920263	-0.07843686	0.030068423	-2.608612331	0.009091017	0.23	PSMB2	PSMB2
497	ENSG00000118526	3302.36029	0.23376271	0.08963738	2.607870863	0.009110732	0.23	TCF21	TCF21
498	ENSG00000152952	2784.612414	0.204540997	0.078505385	2.605439051	0.00917566	0.23	PLOD2	PLOD2
499	ENSG00000129682	484.2737725	0.164236816	0.063050693	2.604837599	0.009191782	0.23	FGF13	FGF13
500	ENSG00000168497	2178.850037	-0.33113633	0.127274821	-2.601742641	0.009275143	0.23	CAVIN2	CAVIN2
501	ENSG00000167083	39.77787093	0.296740451	0.114091569	2.600897272	0.009298029	NA	GNGT2	GNGT2
502	ENSG00000206172	9456.491649	-0.647597328	0.249025877	-2.600522229	0.009308199	0.23	HBA1	HBA1
503	ENSG00000158850	1734.436802	-0.104995561	0.040393379	-2.599326	0.009340702	0.23	B4GALT3	B4GALT3
504	ENSG00000035862	21950.049	-0.192835221	0.074204829	-2.598688296	0.009358071	0.23	TIMP2	TIMP2
505	ENSG00000138735	1496.813295	0.132334153	0.050943187	2.597681084	0.009385562	0.23	PDE5A	PDE5A
506	ENSG00000172331	3622.699596	-0.227232822	0.087512811	-2.596566356	0.009416072	0.23	BPGM	BPGM
507	ENSG00000077984	129.6029078	-0.53256024	0.205236152	-2.594865644	0.00946279	NA	CST7	CST7
508	ENSG00000108604	4217.753325	-0.084017391	0.032387479	-2.594131879	0.00948301	0.23	SMARCD2	SMARCD2
509	ENSG00000153823	1197.456277	-0.243851427	0.094033038	-2.593252656	0.00950729	0.23	PID1	PID1
510	ENSG00000163565	3148.38667	0.163728084	0.063140611	2.593070942	0.009512315	0.23	IFI16	IFI16
511	ENSG00000157600	861.0151347	-0.151330034	0.058376135	-2.592327063	0.00953291	0.23	TMEM164	TMEM164
512	ENSG00000146425	948.6148584	-0.086862278	0.033526008	-2.590892388	0.009572742	0.23	DYNLT1	DYNLT1
513	ENSG00000161896	494.5497389	-0.34091216	0.131675365	-2.589035241	0.009624524	0.23	IP6K3	IP6K3
514	ENSG00000184702	44.42803213	0.37404027	0.14448481	2.588786109	0.00963149	NA	SEPTIN5	SEPTIN5
515	ENSG00000134278	443.6760401	0.15493616	0.05988014	2.58743816	0.009669255	0.23	SPIRE1	SPIRE1
516	ENSG00000183426	571.8591542	-0.406837559	0.157640652	-2.5807909	0.009857427	0.24	NPIPA1	NPIPA1
517	ENSG00000068724	1777.083842	-0.141337005	0.0547687	-2.580616392	0.00986241	0.24	TTC7A	TTC7A
518	ENSG00000133606	2596.560167	-0.113824466	0.044116535	-2.580086239	0.009877564	0.24	MKRN1	MKRN1
519	ENSG00000197142	494.6570897	-0.192918386	0.074790046	-2.579466079	0.009895318	0.24	ACSL5	ACSL5
520	ENSG00000186399	22.92252611	0.494298665	0.191723753	2.578181668	0.009932177	NA	GOLGA8R	GOLGA8R
521	ENSG00000154783	3284.786284	0.109052674	0.042298526	2.578167269	0.00993259	0.24	FGD5	FGD5
522	ENSG00000127483	8341.04514	-0.101352337	0.03932669	-2.577189586	0.00996073	0.24	HP1BP3	HP1BP3
523	ENSG00000123329	644.8038754	-0.187946406	0.072962278	-2.575939372	0.009996817	0.24	ARHGAP9	ARHGAP9
524	ENSG00000118705	13910.29755	-0.093318435	0.036242404	-2.574841229	0.010028611	0.24	RPN2	RPN2
525	ENSG00000153046	1837.192891	-0.122887691	0.047727937	-2.574753877	0.010031144	0.24	CDYL	CDYL
526	ENSG00000159339	69.11653259	-0.624873499	0.242895349	-2.572603803	0.010093668	NA	PADI4	PADI4
527	ENSG00000175899	51138.60544	0.120597748	0.046882473	2.572341886	0.010101308	0.24	A2M	A2M
528	ENSG00000006062	451.672919	0.132266493	0.051422306	2.572161838	0.010106564	0.24	MAP3K14	MAP3K14
529	ENSG00000121274	956.7472373	-0.112371369	0.043699385	-2.571463419	0.010126971	0.24	TENT4B	TENT4B
530	ENSG00000257093	899.3085805	0.189696098	0.073813838	2.569925963	0.010172025	0.24	DENND11	DENND11
531	ENSG00000134815	1126.573766	-0.132671194	0.051648978	-2.568708959	0.010207815	0.24	DHX34	DHX34
532	ENSG00000088367	2331.789039	0.179378549	0.069843863	2.568279312	0.010220477	0.24	EPB41L1	EPB41L1
533	ENSG00000169826	1383.678657	0.154713111	0.060297118	2.565845852	0.010292456	0.24	CSGALNACT2	CSGALNACT2
534	ENSG00000197128	236.0564398	0.162936586	0.063512491	2.56542585	0.010304924	NA	ZNF772	ZNF772
535	ENSG00000130270	80.31550656	-0.356969009	0.13920517	-2.564337292	0.010337303	NA	ATP8B3	ATP8B3
536	ENSG00000148158	620.3026938	0.168657923	0.065776147	2.564119842	0.010343782	0.24	SNX30	SNX30
537	ENSG00000181790	1319.55145	0.331073308	0.129205243	2.562382925	0.010395663	0.24	ADGRB1	ADGRB1
538	ENSG00000175792	1270.611089	-0.196301414	0.076620211	-2.56200566	0.010406962	0.24	RUVBL1	RUVBL1
539	ENSG00000106952	73.06920721	0.25839297	0.100881152	2.561360233	0.010426318	NA	TNFSF8	TNFSF8
540	ENSG00000125037	743.1028618	-0.121378352	0.047435891	-2.558787214	0.010503801	0.24	EMC3	EMC3
541	ENSG00000131116	518.5265323	-0.119358996	0.046647421	-2.558748032	0.010504985	0.24	ZNF428	ZNF428
542	ENSG00000224383	246.0930242	-0.271368643	0.106128052	-2.556992592	0.010558147	NA	PRR29	PRR29
543	ENSG00000122877	147.561663	0.595318085	0.232943939	2.555628134	0.010599633	NA	EGR2	EGR2
544	ENSG00000113532	1034.693214	0.20451478	0.080047136	2.554929388	0.010620934	0.24	ST8SIA4	ST8SIA4
545	ENSG00000170185	1439.622454	0.085581652	0.033504049	2.554367415	0.010638094	0.24	USP38	USP38
546	ENSG00000172992	1031.388562	-0.097142006	0.038042012	-2.553545453	0.010663236	0.24	DCAKD	DCAKD
547	ENSG00000106031	2594.478328	0.242690462	0.095082265	2.552426181	0.010697558	0.24	HOXA13	HOXA13
548	ENSG00000106336	39.8368268	0.30802301	0.120887009	2.548024073	0.0108335	NA	FBXO24	FBXO24
549	ENSG00000149196	756.3803455	-0.099398319	0.03901466	-2.547717182	0.010843034	0.25	HIKESHI	HIKESHI
550	ENSG00000198393	567.8649403	-0.119441528	0.046930107	-2.545093882	0.010924836	0.25	ZNF26	ZNF26
551	ENSG00000188215	685.9978523	-0.194981227	0.076617206	-2.544875195	0.01093168	0.25	DCUN1D3	DCUN1D3
552	ENSG00000205639	46.63470801	-0.53868038	0.211677943	-2.544811104	0.010933687	NA	MFSD2B	MFSD2B
553	ENSG00000132313	685.9161635	0.09640907	0.03792502	2.54209673	0.011018967	0.25	MRPL35	MRPL35
554	ENSG00000105369	39.62287592	-0.558859349	0.219897612	-2.541452561	0.011039293	NA	CD79A	CD79A
555	ENSG00000174485	1130.75559	0.107653284	0.042371667	2.540690302	0.011063387	0.25	DENND4A	DENND4A
556	ENSG00000031081	3714.468794	0.121320833	0.047755553	2.54045497	0.011070835	0.25	ARHGAP31	ARHGAP31
557	ENSG00000147533	548.3310445	0.126174344	0.049703411	2.538544957	0.01113145	0.25	GOLGA7	GOLGA7
558	ENSG00000133433	105.3353617	0.514122724	0.20253724	2.538410835	0.011135717	NA	GSTT2B	GSTT2B
559	ENSG00000196639	320.375679	0.389995524	0.153710314	2.537211154	0.011173953	NA	HRH1	HRH1
560	ENSG00000120437	183.4485885	-0.279791034	0.110298898	-2.536662108	0.011191491	NA	ACAT2	ACAT2
561	ENSG00000117395	949.232894	-0.113914803	0.044907841	-2.536635047	0.011192356	0.25	EBNA1BP2	EBNA1BP2
562	ENSG00000189221	4562.599981	-0.203189059	0.08025106	-2.531917449	0.011344069	0.25	MAOA	MAOA
563	ENSG00000204396	33.48170145	-0.418665375	0.165433149	-2.530722392	0.01138279	NA	VWA7	VWA7
564	ENSG00000104714	935.8601161	-0.161241439	0.063714421	-2.53068987	0.011383845	0.25	ERICH1	ERICH1
565	ENSG00000168393	450.7301826	-0.130885881	0.051721983	-2.530565808	0.011387872	0.25	DTYMK	DTYMK
566	ENSG00000155957	379.3540197	-0.310432778	0.122700242	-2.530009504	0.011405944	NA	TMBIM4	TMBIM4
567	ENSG00000068078	2298.333801	0.275870021	0.109075921	2.529156001	0.011433719	0.25	FGFR3	FGFR3
568	ENSG00000197355	1029.312428	0.168585938	0.066658234	2.529108966	0.011435252	0.25	UAP1L1	UAP1L1
569	ENSG00000099875	7223.999362	-0.144772212	0.057331887	-2.525160424	0.011564548	0.25	MKNK2	MKNK2
570	ENSG00000152402	6185.383526	0.203376828	0.080610198	2.52296647	0.01163695	0.25	GUCY1A2	GUCY1A2
571	ENSG00000155926	838.2232773	-0.257392549	0.102138423	-2.520036452	0.011734268	0.26	SLA	SLA
572	ENSG00000164414	315.9924351	-0.156403169	0.062078807	-2.519429387	0.011754521	NA	SLC35A1	SLC35A1
573	ENSG00000075407	784.1346706	0.11776764	0.046744791	2.519374629	0.01175635	0.26	ZNF37A	ZNF37A
574	ENSG00000137364	288.1175938	-0.158281272	0.062905799	-2.516163455	0.011864015	NA	TPMT	TPMT
575	ENSG00000108518	11346.35414	-0.096717475	0.038466566	-2.514325663	0.011926025	0.26	PFN1	PFN1
576	ENSG00000189171	355.8466381	-0.215887873	0.085907114	-2.513038363	0.011969632	NA	S100A13	S100A13
577	ENSG00000127445	1288.622959	-0.076648432	0.030511734	-2.51209689	0.012001613	0.26	PIN1	PIN1
578	ENSG00000198520	56.21280819	-0.377100224	0.150202836	-2.51060655	0.012052394	NA	ARMH1	ARMH1
579	ENSG00000104427	374.557611	-0.196176958	0.078161938	-2.509878377	0.012077275	NA	ZC2HC1A	ZC2HC1A
580	ENSG00000166900	3671.655729	-0.111509084	0.044434272	-2.509528762	0.012089237	0.26	STX3	STX3
581	ENSG00000167601	3587.787024	0.176101696	0.070193818	2.508792084	0.012114477	0.26	AXL	AXL
582	ENSG00000175857	40.05261567	-0.472562717	0.18842146	-2.508008998	0.012141358	NA	GAPT	GAPT
583	ENSG00000186197	208.1146856	-0.161376121	0.064386924	-2.506349274	0.012198505	NA	EDARADD	EDARADD
584	ENSG00000110723	2700.857908	0.266413061	0.106316653	2.505845072	0.012215913	0.26	EXPH5	EXPH5
585	ENSG00000169992	1843.565223	0.151325414	0.060430545	2.504121289	0.012275594	0.26	NLGN2	NLGN2
586	ENSG00000167543	1977.411351	-0.118261348	0.047235241	-2.503667713	0.012291341	0.26	TP53I13	TP53I13
587	ENSG00000160808	118.9302258	0.190371951	0.076078737	2.502301677	0.012338873	NA	MYL3	MYL3
588	ENSG00000163872	1845.646645	0.120313782	0.048081419	2.50229265	0.012339188	0.26	YEATS2	YEATS2
589	ENSG00000104290	232.3522146	-0.18337663	0.073286193	-2.502198868	0.012342457	NA	FZD3	FZD3
590	ENSG00000130775	1139.212212	-0.256653312	0.102576318	-2.502071799	0.012346888	0.26	THEMIS2	THEMIS2
591	ENSG00000137270	3089.46212	-0.338308378	0.135211476	-2.502068525	0.012347002	0.26	GCM1	GCM1
592	ENSG00000109320	1960.382529	0.087732508	0.035072334	2.501473335	0.012367776	0.26	NFKB1	NFKB1
593	ENSG00000178878	10203.68108	-0.502062753	0.201009132	-2.497711163	0.012499799	0.26	APOLD1	APOLD1
594	ENSG00000100014	1169.756829	-0.10250084	0.041040857	-2.497531663	0.01250613	0.26	SPECC1L	SPECC1L
595	ENSG00000244482	328.8341892	-0.420828665	0.168562061	-2.496579971	0.012539739	NA	LILRA6	LILRA6
596	ENSG00000122042	1704.25806	0.111542573	0.044688074	2.496025511	0.012559357	0.26	UBL3	UBL3
597	ENSG00000150347	3813.344374	-0.190689644	0.076449422	-2.494324217	0.012619722	0.26	ARID5B	ARID5B
598	ENSG00000125945	980.5747793	0.199249724	0.079900607	2.493719762	0.01264123	0.26	ZNF436	ZNF436
599	ENSG00000107566	2532.648462	-0.088888783	0.035656488	-2.492920307	0.012669728	0.26	ERLIN1	ERLIN1
600	ENSG00000100888	2833.90122	0.064137512	0.025731579	2.492560288	0.01268258	0.26	CHD8	CHD8
601	ENSG00000171522	300.0697835	0.252425292	0.101279883	2.492353714	0.012689959	NA	PTGER4	PTGER4
602	ENSG00000132702	77.30402462	-0.557260529	0.223595822	-2.492267184	0.012693051	NA	HAPLN2	HAPLN2
603	ENSG00000132466	4631.361703	0.05885649	0.023618087	2.492009177	0.012702276	0.26	ANKRD17	ANKRD17
604	ENSG00000165417	1498.931136	-0.066352337	0.026637522	-2.490934992	0.012740743	0.26	GTF2A1	GTF2A1
605	ENSG00000100150	526.7148849	-0.118804338	0.047703881	-2.490454336	0.012757989	0.26	DEPDC5	DEPDC5
606	ENSG00000172986	93.09680759	0.329927285	0.132479977	2.49039358	0.01276017	NA	GXYLT2	GXYLT2
607	ENSG00000133193	674.7775835	-0.113891268	0.045778209	-2.487892649	0.012850252	0.26	FAM104A	FAM104A
608	ENSG00000171680	4501.30872	0.176833197	0.071090344	2.48744326	0.012866498	0.26	PLEKHG5	PLEKHG5
609	ENSG00000224470	2235.808583	0.075346129	0.030297966	2.486837832	0.012888413	0.26	ATXN1L	ATXN1L
610	ENSG00000241685	444.6379122	-0.094371749	0.037954677	-2.486432646	0.012903099	0.26	ARPC1A	ARPC1A
611	ENSG00000140263	81.5328385	0.221887527	0.089247059	2.486216686	0.012910933	NA	SORD	SORD
612	ENSG00000140367	1548.974154	-0.107928168	0.043411708	-2.486153471	0.012913226	0.26	UBE2Q2	UBE2Q2
613	ENSG00000198399	2557.116114	0.081090545	0.032620024	2.48591308	0.012921952	0.26	ITSN2	ITSN2
614	ENSG00000164535	1570.927628	-0.166160217	0.0668591	-2.485229645	0.012946789	0.26	DAGLB	DAGLB
615	ENSG00000242110	33.67982323	0.360276897	0.145022947	2.484275108	0.012981548	NA	AMACR	AMACR
616	ENSG00000067798	237.3131333	0.322929762	0.130004928	2.483980929	0.012992277	NA	NAV3	NAV3
617	ENSG00000213347	538.3358807	-0.162420888	0.065402349	-2.483410612	0.013013099	0.27	MXD3	MXD3
618	ENSG00000086544	1277.8611	-0.146992748	0.059190207	-2.483396431	0.013013617	0.27	ITPKC	ITPKC
619	ENSG00000162063	402.7036433	0.153086804	0.061660836	2.482723476	0.013038226	NA	CCNF	CCNF
620	ENSG00000253304	427.4916834	0.204325704	0.082312679	2.482311434	0.013053313	NA	TMEM200B	TMEM200B
621	ENSG00000174132	616.6532925	-0.121198491	0.048890626	-2.47897197	0.013176166	0.27	FAM174A	FAM174A
622	ENSG00000250722	3316.46033	0.184123734	0.074275648	2.478924644	0.013177914	0.27	SELENOP	SELENOP
623	ENSG00000090339	1805.478168	0.20574707	0.083025925	2.478106327	0.013208178	0.27	ICAM1	ICAM1
624	ENSG00000185306	92.12600651	-0.44851133	0.180997285	-2.478000324	0.013212103	NA	C12orf56	C12orf56
625	ENSG00000173597	66.58398167	-0.445273934	0.179745449	-2.477247328	0.013240012	NA	SULT1B1	SULT1B1
626	ENSG00000166523	61.86823327	-0.611624082	0.247145401	-2.474754051	0.013332796	NA	CLEC4E	CLEC4E
627	ENSG00000060237	8900.633222	0.067241596	0.027189483	2.473073734	0.01339565	0.27	WNK1	WNK1
628	ENSG00000178150	81.89630407	0.358953286	0.145254188	2.471207823	0.013465754	NA	ZNF114	ZNF114
629	ENSG00000104369	72.77752675	0.564970614	0.22866146	2.470773228	0.013482128	NA	JPH1	JPH1
630	ENSG00000077684	1045.753061	-0.19036182	0.077051099	-2.470591896	0.013488966	0.27	JADE1	JADE1
631	ENSG00000020181	19072.3463	0.133332005	0.053972185	2.470383691	0.01349682	0.27	ADGRA2	ADGRA2
632	ENSG00000112742	195.4365445	0.186756156	0.075603235	2.470213831	0.013503231	NA	TTK	TTK
633	ENSG00000110237	8820.762295	0.133554272	0.054107361	2.468319842	0.013574897	0.27	ARHGEF17	ARHGEF17
634	ENSG00000117592	4345.322914	-0.135599552	0.054971245	-2.466736073	0.013635082	0.27	PRDX6	PRDX6
635	ENSG00000172732	1643.473668	-0.109484944	0.044411335	-2.465247723	0.013691855	0.27	MUS81	MUS81
636	ENSG00000090266	567.9915694	-0.104492097	0.042397267	-2.464595118	0.013716815	0.27	NDUFB2	NDUFB2
637	ENSG00000130733	1960.721575	-0.096068556	0.039004785	-2.462994127	0.013778217	0.27	YIPF2	YIPF2
638	ENSG00000130402	33326.41259	-0.131845612	0.053542046	-2.462468694	0.013798422	0.27	ACTN4	ACTN4
639	ENSG00000141655	586.5757912	0.277263634	0.112606695	2.462230446	0.013807592	0.27	TNFRSF11A	TNFRSF11A
640	ENSG00000197077	927.8957135	0.208490621	0.084687839	2.461872029	0.013821397	0.27	KIAA1671	KIAA1671
641	ENSG00000100288	105.8019979	-0.274885446	0.111658988	-2.461829995	0.013823017	NA	CHKB	CHKB
642	ENSG00000086300	448.3971808	-0.251269888	0.102070341	-2.461732614	0.01382677	0.27	SNX10	SNX10
643	ENSG00000065526	5556.111814	0.091147872	0.037035432	2.461099226	0.013851205	0.27	SPEN	SPEN
644	ENSG00000151692	1121.216775	0.156488819	0.063590114	2.460898529	0.013858956	0.27	RNF144A	RNF144A
645	ENSG00000152661	9564.70599	0.171362278	0.069640413	2.460672925	0.013867672	0.27	GJA1	GJA1
646	ENSG00000081665	863.0510511	-0.098556839	0.040061721	-2.460124932	0.013888866	0.27	ZNF506	ZNF506
647	ENSG00000173110	458.5094377	-0.770603902	0.31326877	-2.459881021	0.013898308	0.27	HSPA6	HSPA6
648	ENSG00000164619	918.2300579	0.288521442	0.117336304	2.458927302	0.013935283	0.27	BMPER	BMPER
649	ENSG00000172009	1977.741675	-0.18880079	0.076784022	-2.458855169	0.013938083	0.27	THOP1	THOP1
650	ENSG00000127463	3241.966134	-0.096303536	0.039166974	-2.458794405	0.013940443	0.27	EMC1	EMC1
651	ENSG00000184156	38.0936081	0.887507808	0.361002881	2.458450763	0.013953791	NA	KCNQ3	KCNQ3
652	ENSG00000163344	487.2264129	-0.122166679	0.049693331	-2.458411953	0.013955299	0.27	PMVK	PMVK
653	ENSG00000176102	549.68239	-0.104561993	0.042538864	-2.458034436	0.013969978	0.27	CSTF3	CSTF3
654	ENSG00000120279	1650.771522	0.189411273	0.077058759	2.458010953	0.013970891	0.27	MYCT1	MYCT1
655	ENSG00000137198	350.4530997	-0.244986088	0.09976889	-2.45553587	0.014067471	NA	GMPR	GMPR
656	ENSG00000066056	12439.71341	0.162478329	0.066180955	2.455061721	0.01408604	0.27	TIE1	TIE1
657	ENSG00000108511	159.5721383	0.189885544	0.07739515	2.453455352	0.01414911	NA	HOXB6	HOXB6
658	ENSG00000177679	80.51444719	0.52689934	0.215048149	2.450145897	0.014279834	NA	SRRM3	SRRM3
659	ENSG00000159692	3548.424752	-0.072985426	0.02979095	-2.449919417	0.014288819	0.27	CTBP1	CTBP1
660	ENSG00000164007	556.4416526	0.455618186	0.185984631	2.449762563	0.014295044	0.27	CLDN19	CLDN19
661	ENSG00000214756	82.70358083	0.257513326	0.105121414	2.449675255	0.014298511	NA	CSKMT	CSKMT
662	ENSG00000284526	45.76938478	-0.436750272	0.178346013	-2.448892821	0.014329608	NA		ENSG00000284526
663	ENSG00000104903	1371.357983	-0.142739314	0.05829396	-2.448612394	0.014340768	0.27	LYL1	LYL1
664	ENSG00000159593	1036.823356	0.091125161	0.037220712	2.448237971	0.014355681	0.27	NAE1	NAE1
665	ENSG00000125731	991.5884886	-0.192677114	0.078712786	-2.44785025	0.014371137	0.27	SH2D3A	SH2D3A
666	ENSG00000138101	530.0367467	0.204738243	0.083700839	2.446071559	0.014442233	0.27	DTNB	DTNB
667	ENSG00000068903	1984.605372	-0.075270881	0.030779239	-2.445508214	0.014464815	0.27	SIRT2	SIRT2
668	ENSG00000111696	516.2686246	-0.25594917	0.104695782	-2.44469418	0.014497502	0.27	NT5DC3	NT5DC3
669	ENSG00000123131	1353.73043	-0.150535298	0.061583186	-2.444422056	0.014508443	0.27	PRDX4	PRDX4
670	ENSG00000198858	2336.432476	-0.190903299	0.078104934	-2.444189999	0.014517779	0.27	R3HDM4	R3HDM4
671	ENSG00000164171	874.5645103	0.233794812	0.095789565	2.44071275	0.014658309	0.28	ITGA2	ITGA2
672	ENSG00000185909	1046.745256	0.170333349	0.069807059	2.44005908	0.01468486	0.28	KLHDC8B	KLHDC8B
673	ENSG00000189079	1466.314261	0.079461294	0.032579039	2.439031258	0.014726694	0.28	ARID2	ARID2
674	ENSG00000143514	1136.127313	0.120360171	0.049351117	2.438854038	0.014733918	0.28	TP53BP2	TP53BP2
675	ENSG00000165899	156.023426	0.341448799	0.140094391	2.437276725	0.01479835	NA	OTOGL	OTOGL
676	ENSG00000141458	3036.337333	-0.117883439	0.048393754	-2.435922582	0.014853863	0.28	NPC1	NPC1
677	ENSG00000164120	6607.434325	-0.354770983	0.145641366	-2.435921831	0.014853894	0.28	HPGD	HPGD
678	ENSG00000095485	618.7566764	-0.090891183	0.037313105	-2.435905094	0.014854581	0.28	CWF19L1	CWF19L1
679	ENSG00000198342	40.92736532	-0.355951049	0.1461328	-2.435805309	0.014858679	NA	ZNF442	ZNF442
680	ENSG00000161638	16090.84507	-0.151860608	0.062397058	-2.433778331	0.014942143	0.28	ITGA5	ITGA5
681	ENSG00000145242	52.31547278	0.5447716	0.223868585	2.433443708	0.014955961	NA	EPHA5	EPHA5
682	ENSG00000155621	307.9826989	0.161022661	0.066182028	2.433026987	0.014973185	NA	C9orf85	C9orf85
683	ENSG00000133657	5961.973223	0.221239441	0.09098326	2.431649967	0.015030225	0.28	ATP13A3	ATP13A3
684	ENSG00000143376	1752.411853	-0.102946375	0.042342704	-2.431265952	0.015046166	0.28	SNX27	SNX27
685	ENSG00000119686	912.430766	-0.159609962	0.065715019	-2.42882015	0.015148045	0.28	FLVCR2	FLVCR2
686	ENSG00000162409	77.27260051	0.338115185	0.139220904	2.428623683	0.015156255	NA	PRKAA2	PRKAA2
687	ENSG00000165801	2930.971058	0.109256474	0.044995291	2.428175745	0.015174988	0.28	ARHGEF40	ARHGEF40
688	ENSG00000172889	32677.46504	-0.164127764	0.067596053	-2.42806728	0.015179527	0.28	EGFL7	EGFL7
689	ENSG00000197191	35.66504641	0.346494319	0.142715908	2.427860518	0.015188183	NA	CYSRT1	CYSRT1
690	ENSG00000232653	79.84290991	0.310260564	0.127810306	2.427508179	0.015202944	NA	GOLGA8N	GOLGA8N
691	ENSG00000197557	99.95498813	0.220000477	0.090684571	2.42599679	0.015266405	NA	TTC30A	TTC30A
692	ENSG00000160013	580.7579258	0.245455401	0.101201256	2.425418529	0.015290747	0.28	PTGIR	PTGIR
693	ENSG00000054965	2289.536764	0.107408671	0.04434046	2.422362592	0.015419956	0.28	FAM168A	FAM168A
694	ENSG00000177076	878.1193929	-0.207471859	0.085657197	-2.42211825	0.015430329	0.28	ACER2	ACER2
695	ENSG00000111432	503.2061531	-0.346735781	0.143273434	-2.420098218	0.015516316	0.28	FZD10	FZD10
696	ENSG00000089916	1768.346268	0.086232719	0.035672584	2.417338759	0.015634459	0.28	GPATCH2L	GPATCH2L
697	ENSG00000095139	4352.67999	-0.070529161	0.029181329	-2.416927669	0.015652127	0.28	ARCN1	ARCN1
698	ENSG00000122970	232.2597737	0.134950995	0.055858838	2.415929149	0.015695115	NA	IFT81	IFT81
699	ENSG00000130758	880.3359407	0.111530392	0.046195154	2.414331	0.015764134	0.29	MAP3K10	MAP3K10
700	ENSG00000118495	23571.93322	0.128642606	0.053286499	2.414168825	0.015771153	0.29	PLAGL1	PLAGL1
701	ENSG00000101246	1382.926273	-0.094585809	0.039207831	-2.412421368	0.015846955	0.29	ARFRP1	ARFRP1
702	ENSG00000135604	605.1941859	-0.220722082	0.091503459	-2.412172001	0.015857799	0.29	STX11	STX11
703	ENSG00000166828	34.3653086	-0.901480547	0.373862598	-2.411261655	0.015897439	NA	SCNN1G	SCNN1G
704	ENSG00000117519	11446.17191	-0.115170959	0.04777163	-2.410865158	0.015914731	0.29	CNN3	CNN3
705	ENSG00000151651	692.8119344	-0.232167519	0.096337425	-2.409941095	0.015955096	0.29	ADAM8	ADAM8
706	ENSG00000072840	573.6266648	0.201749352	0.083807064	2.407307248	0.016070643	0.29	EVC	EVC
707	ENSG00000135655	2057.900648	-0.08855363	0.036834235	-2.404112099	0.016211801	0.29	USP15	USP15
708	ENSG00000181817	399.5169012	-0.128765099	0.053567194	-2.403805191	0.016225417	NA	LSM10	LSM10
709	ENSG00000118200	2508.390942	0.093765	0.03904805	2.401272308	0.016338173	0.29	CAMSAP2	CAMSAP2
710	ENSG00000116106	273.0739197	0.331722018	0.138181955	2.400617493	0.016367435	NA	EPHA4	EPHA4
711	ENSG00000113360	1719.231782	-0.089987469	0.037494168	-2.400039082	0.016393321	0.29	DROSHA	DROSHA
712	ENSG00000204568	1222.105769	-0.090943729	0.037910642	-2.398897071	0.016444536	0.29	MRPS18B	MRPS18B
713	ENSG00000151458	1830.969587	0.154148035	0.064314984	2.396767053	0.016540435	0.29	ANKRD50	ANKRD50
714	ENSG00000115896	786.9328297	0.230629529	0.09627635	2.395495153	0.016597934	0.29	PLCL1	PLCL1
715	ENSG00000136271	3099.717031	-0.099143139	0.041435571	-2.392705987	0.016724637	0.29	DDX56	DDX56
716	ENSG00000160191	1067.183049	-0.231840698	0.096929181	-2.391856567	0.016763392	0.29	PDE9A	PDE9A
717	ENSG00000178562	859.9355812	0.22993514	0.096145743	2.391527001	0.01677845	0.29	CD28	CD28
718	ENSG00000170802	1155.526523	-0.097253684	0.040694647	-2.389839709	0.016855727	0.29	FOXN2	FOXN2
719	ENSG00000100731	2105.35209	0.10045036	0.042033543	2.389766656	0.01685908	0.29	PCNX1	PCNX1
720	ENSG00000170537	615.0163437	0.235422974	0.098537571	2.389169649	0.016886503	0.29	TMC7	TMC7
721	ENSG00000169727	3209.783337	-0.066406154	0.027802512	-2.388494781	0.016917549	0.29	GPS1	GPS1
722	ENSG00000088827	5857.931824	0.188744393	0.079045459	2.38779554	0.016949769	0.29	SIGLEC1	SIGLEC1
723	ENSG00000113638	394.9472343	0.115840817	0.048522183	2.387378542	0.016969009	NA	TTC33	TTC33
724	ENSG00000183807	1911.721298	0.292553131	0.122549379	2.387226551	0.016976026	0.29	FAM162B	FAM162B
725	ENSG00000079308	20558.07658	0.125780865	0.052699464	2.386757972	0.016997677	0.29	TNS1	TNS1
726	ENSG00000103248	707.1753154	-0.121060431	0.050724762	-2.386614095	0.01700433	0.29	MTHFSD	MTHFSD
727	ENSG00000082516	640.2481406	-0.105725259	0.044305532	-2.386276713	0.017019939	0.29	GEMIN5	GEMIN5
728	ENSG00000160685	2271.989136	-0.129730069	0.054418928	-2.383914432	0.017129585	0.3	ZBTB7B	ZBTB7B
729	ENSG00000114698	2807.57977	0.163811642	0.068726865	2.383516855	0.017148099	0.3	PLSCR4	PLSCR4
730	ENSG00000105426	820.5984929	0.185742788	0.077939843	2.383155772	0.017164929	0.3	PTPRS	PTPRS
731	ENSG00000154845	3340.360258	-0.079637809	0.033428378	-2.382341375	0.017202942	0.3	PPP4R1	PPP4R1
732	ENSG00000132581	969.6647621	-0.089617184	0.03761848	-2.382264879	0.017206516	0.3	SDF2	SDF2
733	ENSG00000168591	2419.39166	-0.073559365	0.03088462	-2.381747465	0.017230709	0.3	TMUB2	TMUB2
734	ENSG00000101350	1300.585766	0.087710079	0.036832043	2.381352514	0.017249196	0.3	KIF3B	KIF3B
735	ENSG00000148346	60.26868877	-0.862830875	0.362633676	-2.379345693	0.017343403	NA	LCN2	LCN2
736	ENSG00000121297	639.9572811	0.151791605	0.063799089	2.379212722	0.017349661	0.3	TSHZ3	TSHZ3
737	ENSG00000157954	3217.216931	-0.071088115	0.029883386	-2.378850777	0.017366705	0.3	WIPI2	WIPI2
738	ENSG00000121058	647.4733371	0.082929673	0.034869652	2.378276491	0.017393778	0.3	COIL	COIL
739	ENSG00000160883	365.5653729	-0.289798592	0.121916137	-2.377032268	0.017452561	NA	HK3	HK3
740	ENSG00000270170	495.4904391	0.098827024	0.041634606	2.37367501	0.017612044	0.3	NCBP2AS2	NCBP2AS2
741	ENSG00000080546	2999.203452	-0.177971771	0.074994079	-2.373144307	0.017637372	0.3	SESN1	SESN1
742	ENSG00000085265	577.783517	-0.429983912	0.181249411	-2.372332748	0.017676164	0.3	FCN1	FCN1
743	ENSG00000172059	1482.273206	0.108292903	0.045668724	2.37127062	0.017727046	0.3	KLF11	KLF11
744	ENSG00000157554	3806.422105	0.120427011	0.050794724	2.370856663	0.017746912	0.3	ERG	ERG
745	ENSG00000155592	305.9567148	0.135582238	0.057204652	2.370126076	0.017782021	NA	ZKSCAN2	ZKSCAN2
746	ENSG00000132819	881.5027802	-0.317142889	0.133812687	-2.370050979	0.017785633	0.3	RBM38	RBM38
747	ENSG00000205220	465.1366088	-0.124693447	0.052621088	-2.369647838	0.017805035	0.3	PSMB10	PSMB10
748	ENSG00000165046	126.5990182	-0.254223831	0.107366893	-2.367804666	0.01789398	NA	LETM2	LETM2
749	ENSG00000204525	16059.51162	0.17997124	0.076041663	2.366745187	0.017945283	0.3	HLA-C	HLA-C
750	ENSG00000165312	700.047358	0.189576954	0.08016693	2.364777527	0.018040905	0.3	OTUD1	OTUD1
751	ENSG00000107731	1901.827922	0.275234747	0.116500724	2.362515344	0.01815139	0.3	UNC5B	UNC5B
752	ENSG00000168092	2481.827765	-0.084042523	0.035582775	-2.361887802	0.018182144	0.3	PAFAH1B2	PAFAH1B2
753	ENSG00000147912	164.2788689	-0.149978079	0.063572641	-2.359160735	0.01831632	NA	FBXO10	FBXO10
754	ENSG00000174928	17.24192344	0.396156604	0.167990828	2.358203767	0.01836361	NA	C3orf33	C3orf33
755	ENSG00000007255	348.7873114	-0.141481096	0.060008656	-2.35767813	0.01838963	NA	TRAPPC6A	TRAPPC6A
756	ENSG00000080822	2578.929908	-0.075944435	0.032216091	-2.35734486	0.018406144	0.31	CLDND1	CLDND1
757	ENSG00000137558	58.61503928	0.852403502	0.36164318	2.357029108	0.018421803	NA	PI15	PI15
758	ENSG00000002587	96.56198668	0.415800359	0.176420478	2.356871288	0.018429634	NA	HS3ST1	HS3ST1
759	ENSG00000089597	16902.9805	-0.072434401	0.030745429	-2.355940513	0.018475876	0.31	GANAB	GANAB
760	ENSG00000138964	516.4764704	-0.140513853	0.059647503	-2.355737416	0.01848598	0.31	PARVG	PARVG
761	ENSG00000092421	7286.334779	-0.187781866	0.079720562	-2.35550102	0.018497746	0.31	SEMA6A	SEMA6A
762	ENSG00000150527	716.2892527	-0.09425152	0.040015144	-2.355396254	0.018502963	0.31	MIA2	MIA2
763	ENSG00000204217	7303.591925	0.109520755	0.04650736	2.35491229	0.018527078	0.31	BMPR2	BMPR2
764	ENSG00000244734	44689.46555	-0.592992839	0.25186783	-2.354381025	0.018553582	0.31	HBB	HBB
765	ENSG00000164610	304.446109	-0.12073724	0.051312505	-2.352978863	0.018623693	NA	RP9	RP9
766	ENSG00000075856	1465.948332	-0.072610427	0.030869861	-2.352146246	0.018665435	0.31	SART3	SART3
767	ENSG00000090372	5533.484495	-0.07686203	0.032679255	-2.352012925	0.018672126	0.31	STRN4	STRN4
768	ENSG00000136122	109.9952495	0.178917229	0.076082064	2.351634804	0.018691116	NA	BORA	BORA
769	ENSG00000101282	31.40521846	0.53474766	0.227400064	2.351572161	0.018694263	NA	RSPO4	RSPO4
770	ENSG00000169925	1812.336114	0.085320537	0.036290054	2.351072227	0.0187194	0.31	BRD3	BRD3
771	ENSG00000111859	9774.017908	-0.163168676	0.069424401	-2.350307298	0.018757918	0.31	NEDD9	NEDD9
772	ENSG00000196664	493.5419603	0.284564053	0.121107449	2.34968249	0.018789431	0.31	TLR7	TLR7
773	ENSG00000187325	806.6759535	0.107994158	0.045973615	2.349046488	0.018821557	0.31	TAF9B	TAF9B
774	ENSG00000119820	2239.918248	-0.081582477	0.034741709	-2.34825743	0.01886148	0.31	YIPF4	YIPF4
775	ENSG00000018280	1427.001475	-0.39470772	0.168113766	-2.347860793	0.018881577	0.31	SLC11A1	SLC11A1
776	ENSG00000243137	61252.40396	0.610064331	0.259879632	2.347488049	0.018900479	0.31	PSG4	PSG4
777	ENSG00000132825	663.7267359	0.120673765	0.051430154	2.34636214	0.018957678	0.31	PPP1R3D	PPP1R3D
778	ENSG00000120253	1345.215904	-0.081613918	0.034786193	-2.34615837	0.018968046	0.31	NUP43	NUP43
779	ENSG00000138081	1150.953158	0.078406045	0.033440617	2.34463513	0.019045708	0.31	FBXO11	FBXO11
780	ENSG00000176681	78.09871915	-0.379353185	0.161827388	-2.34418407	0.019068758	NA	LRRC37A	LRRC37A
781	ENSG00000185482	118.5971868	-0.223025712	0.095151967	-2.343889672	0.019083816	NA	STAC3	STAC3
782	ENSG00000136206	44.71740432	-0.269368611	0.114927273	-2.34381799	0.019087483	NA	SPDYE1	SPDYE1
783	ENSG00000100376	1689.66342	-0.663117864	0.282924638	-2.343796812	0.019088567	0.31	FAM118A	FAM118A
784	ENSG00000282936	22.92318617	0.411624788	0.175658958	2.34331795	0.019113087	NA		ENSG00000282936
785	ENSG00000144736	359.543177	0.095744576	0.040869902	2.342667146	0.019146456	NA	SHQ1	SHQ1
786	ENSG00000136827	1355.48816	-0.068523933	0.029251341	-2.342591135	0.019150356	0.31	TOR1A	TOR1A
787	ENSG00000160360	1588.545039	0.163402221	0.069756408	2.342468969	0.019156627	0.31	GPSM1	GPSM1
788	ENSG00000257108	72.05730539	0.299369566	0.127933448	2.340041421	0.019281601	NA	NHLRC4	NHLRC4
789	ENSG00000072736	988.3962259	0.115922985	0.049577102	2.338236422	0.019374987	0.31	NFATC3	NFATC3
790	ENSG00000039319	1702.692221	0.095817208	0.040982088	2.338026526	0.019385872	0.31	ZFYVE16	ZFYVE16
791	ENSG00000176148	451.3893803	0.12793641	0.054725501	2.33778417	0.019398447	0.31	TCP11L1	TCP11L1
792	ENSG00000213699	1608.338358	-0.114224031	0.048864797	-2.337552568	0.019410471	0.31	SLC35F6	SLC35F6
793	ENSG00000142687	4143.008101	-0.065439883	0.028004431	-2.336768846	0.019451207	0.31	KIAA0319L	KIAA0319L
794	ENSG00000175215	12778.04219	0.107866451	0.046179076	2.335829582	0.019500125	0.31	CTDSP2	CTDSP2
795	ENSG00000107938	493.0069249	0.106712546	0.045693366	2.335405648	0.01952224	0.31	EDRF1	EDRF1
796	ENSG00000166747	2944.841122	-0.063919726	0.02737227	-2.335200068	0.019532972	0.31	AP1G1	AP1G1
797	ENSG00000105726	3962.720578	-0.060844577	0.026057451	-2.335016481	0.01954256	0.31	ATP13A1	ATP13A1
798	ENSG00000134108	3138.924175	-0.090098873	0.038587871	-2.334901348	0.019548575	0.31	ARL8B	ARL8B
799	ENSG00000166971	1559.210643	-0.111048909	0.047563062	-2.334772099	0.019555329	0.31	AKTIP	AKTIP
800	ENSG00000182885	180.5285112	-0.5824703	0.249479454	-2.334742568	0.019556873	NA	ADGRG3	ADGRG3
801	ENSG00000095303	341.3191702	0.229387776	0.098267427	2.334321593	0.019578889	NA	PTGS1	PTGS1
802	ENSG00000175489	616.2558395	-0.142245958	0.060968616	-2.333101313	0.019642829	0.31	LRRC25	LRRC25
803	ENSG00000111913	1116.41261	-0.291860408	0.125121703	-2.332612186	0.019668509	0.31	RIPOR2	RIPOR2
804	ENSG00000169855	1114.091036	0.147425807	0.063256393	2.330607239	0.019774079	0.31	ROBO1	ROBO1
805	ENSG00000173020	6334.3621	-0.089704504	0.038529654	-2.328193886	0.019901811	0.31	GRK2	GRK2
806	ENSG00000160570	957.382294	-0.147210818	0.063233106	-2.3280656	0.019908621	0.31	DEDD2	DEDD2
807	ENSG00000167768	177.4811828	-0.533548182	0.229203967	-2.327831353	0.019921061	NA	KRT1	KRT1
808	ENSG00000125991	4747.400904	-0.069939535	0.030063905	-2.326362274	0.019999232	0.31	ERGIC3	ERGIC3
809	ENSG00000184792	366.046226	-0.299531246	0.128764124	-2.326201097	0.020007825	NA	OSBP2	OSBP2
810	ENSG00000130520	1579.550801	-0.086141591	0.037050231	-2.324994726	0.020072242	0.31	LSM4	LSM4
811	ENSG00000130723	7202.623002	0.102240672	0.043983334	2.324532124	0.020096992	0.31	NA	NA
812	ENSG00000197894	2360.371055	0.086773794	0.037344509	2.323602498	0.020146808	0.31	ADH5	ADH5
813	ENSG00000132432	428.5874269	-0.090813023	0.039095795	-2.322833526	0.020188097	NA	SEC61G	SEC61G
814	ENSG00000085274	394.7666008	-0.105820595	0.045578842	-2.321704327	0.020248862	NA	MYNN	MYNN
815	ENSG00000159882	141.5811742	0.168082284	0.072397803	2.321648964	0.020251845	NA	ZNF230	ZNF230
816	ENSG00000112077	22.3356875	-0.9738424	0.419669218	-2.320499951	0.020313848	NA	RHAG	RHAG
817	ENSG00000185404	1272.990402	0.174300167	0.075120422	2.320276728	0.020325912	0.31	SP140L	SP140L
818	ENSG00000182472	65.07459857	-0.430151992	0.185397597	-2.320159481	0.020332252	NA	CAPN12	CAPN12
819	ENSG00000061455	999.9157767	0.229603488	0.099001506	2.319191863	0.020384635	0.31	PRDM6	PRDM6
820	ENSG00000153113	7776.7046	-0.112109213	0.048355204	-2.318451869	0.020424776	0.31	CAST	CAST
821	ENSG00000186532	528.2145321	0.113467401	0.048950477	2.318004006	0.020449103	0.31	SMYD4	SMYD4
822	ENSG00000271605	370.6178432	0.199969281	0.086274686	2.317821037	0.020459049	NA	MILR1	MILR1
823	ENSG00000188778	436.4885398	0.404054666	0.174328112	2.317782606	0.020461139	0.31	ADRB3	ADRB3
824	ENSG00000146414	429.9169044	0.154318334	0.066581333	2.317741715	0.020463362	NA	SHPRH	SHPRH
825	ENSG00000101695	669.4184663	0.224590635	0.096912767	2.317451474	0.020479151	0.31	RNF125	RNF125
826	ENSG00000023697	622.8246775	-0.088724845	0.038293351	-2.316977834	0.020504939	0.31	DERA	DERA
827	ENSG00000231924	67494.05882	0.729408895	0.314997828	2.315599764	0.020580132	0.32	PSG1	PSG1
828	ENSG00000013523	1101.270997	0.100266902	0.043316275	2.314762807	0.020625916	0.32	ANGEL1	ANGEL1
829	ENSG00000084731	386.1767047	0.185632007	0.080276611	2.312404624	0.020755396	NA	KIF3C	KIF3C
830	ENSG00000134780	271.2345645	0.230757569	0.099836983	2.311343564	0.020813886	NA	DAGLA	DAGLA
831	ENSG00000187624	77.3676215	0.810137387	0.350731336	2.309851741	0.020896364	NA	C17orf97	C17orf97
832	ENSG00000103351	338.1981674	0.142887766	0.061880597	2.30908838	0.020938677	NA	CLUAP1	CLUAP1
833	ENSG00000180354	842.2946791	0.164631396	0.071301455	2.30894861	0.020946433	0.32	MTURN	MTURN
834	ENSG00000088882	2439.686488	0.232923343	0.10095702	2.307153514	0.021046264	0.32	CPXM1	CPXM1
835	ENSG00000127948	5211.631571	-0.132072665	0.057279389	-2.305762446	0.02112391	0.32	POR	POR
836	ENSG00000139116	557.3619993	-0.254668747	0.110473556	-2.305246209	0.021152788	0.32	KIF21A	KIF21A
837	ENSG00000278540	1634.668667	-0.10255442	0.04448902	-2.305162469	0.021157476	0.32	ACACA	ACACA
838	ENSG00000138623	5102.262029	-0.204675098	0.088800615	-2.304883804	0.021173082	0.32	SEMA7A	SEMA7A
839	ENSG00000004660	247.1799564	0.229311666	0.099522815	2.304111543	0.021216383	NA	CAMKK1	CAMKK1
840	ENSG00000111540	7513.726084	-0.061565194	0.026737207	-2.3026038	0.021301145	0.32	RAB5B	RAB5B
841	ENSG00000174749	1632.299975	0.136395415	0.059236256	2.302566463	0.021303248	0.32	FAM241A	FAM241A
842	ENSG00000168356	572.5701704	0.712112345	0.30928712	2.302431298	0.021310862	0.32	SCN11A	SCN11A
843	ENSG00000173214	1323.328134	-0.143094277	0.062151476	-2.302347215	0.021315599	0.32	MFSD4B	MFSD4B
844	ENSG00000145681	2848.994252	0.311041472	0.135107732	2.302173732	0.021325377	0.32	HAPLN1	HAPLN1
845	ENSG00000205730	2193.142927	0.116046987	0.050411178	2.302009025	0.021334663	0.32	ITPRIPL2	ITPRIPL2
846	ENSG00000104164	1397.751659	0.075233709	0.032691753	2.301305395	0.021374375	0.32	BLOC1S6	BLOC1S6
847	ENSG00000149269	1549.767351	-0.140752715	0.06116818	-2.30107738	0.021387258	0.32	PAK1	PAK1
848	ENSG00000143314	796.1884046	-0.09200175	0.039984331	-2.300945103	0.021394734	0.32	MRPL24	MRPL24
849	ENSG00000167005	2662.944936	0.066029368	0.028706424	2.300159958	0.021439159	0.32	NUDT21	NUDT21
850	ENSG00000084112	2890.188522	0.114788986	0.04990962	2.29993709	0.021451784	0.32	SSH1	SSH1
851	ENSG00000171346	37.38585021	-0.617691529	0.268584641	-2.299802128	0.021459433	NA	KRT15	KRT15
852	ENSG00000185340	1406.127136	-0.143058972	0.06222292	-2.299136281	0.021497202	0.32	GAS2L1	GAS2L1
853	ENSG00000165071	69.70574296	-0.431838798	0.187886386	-2.298403874	0.021538813	NA	TMEM71	TMEM71
854	ENSG00000053254	2602.876068	0.116522789	0.050706904	2.297966951	0.02156367	0.32	FOXN3	FOXN3
855	ENSG00000167645	1232.980027	-0.087326734	0.038047303	-2.295214848	0.021720815	0.32	YIF1B	YIF1B
856	ENSG00000143858	87.52269734	-0.256952213	0.111959317	-2.295049842	0.021730268	NA	SYT2	SYT2
857	ENSG00000100403	4938.972691	0.089798037	0.03913356	2.294655469	0.021752877	0.32	ZC3H7B	ZC3H7B
858	ENSG00000054690	1268.919265	0.324669576	0.141494814	2.29456873	0.021757852	0.32	PLEKHH1	PLEKHH1
859	ENSG00000049130	1046.6029	0.243705266	0.106214774	2.29445732	0.021764244	0.32	KITLG	KITLG
860	ENSG00000174885	42.77567524	-0.540724488	0.235700842	-2.294113525	0.021783979	NA	NLRP6	NLRP6
861	ENSG00000029364	2083.633827	-0.071905717	0.031344459	-2.294048711	0.021787701	0.32	SLC39A9	SLC39A9
862	ENSG00000111671	212.7437568	0.294353498	0.128335686	2.293621568	0.021812245	NA	SPSB2	SPSB2
863	ENSG00000128052	15364.03349	0.158084818	0.068949877	2.292749816	0.021862413	0.32	KDR	KDR
864	ENSG00000183049	412.4752988	0.194594519	0.084902619	2.291973117	0.021907195	NA	CAMK1D	CAMK1D
865	ENSG00000176170	198.1566557	0.392665481	0.171405863	2.290852095	0.021971969	NA	SPHK1	SPHK1
866	ENSG00000144560	1506.646859	0.101784903	0.044434813	2.290656703	0.021983277	0.32	VGLL4	VGLL4
867	ENSG00000067221	615.0091923	-0.123932217	0.054114308	-2.290193128	0.022010124	0.32	STOML1	STOML1
868	ENSG00000285077	24.22227845	-0.474043388	0.207164728	-2.288243718	0.022123332	NA	ARHGAP11B	ARHGAP11B
869	ENSG00000096433	1975.783898	0.204761701	0.089485796	2.288203389	0.022125679	0.32	ITPR3	ITPR3
870	ENSG00000091879	1160.118955	-0.499375688	0.218272386	-2.287855541	0.022145935	0.32	ANGPT2	ANGPT2
871	ENSG00000116285	6885.104526	-0.322005659	0.140773082	-2.287409322	0.022171943	0.32	ERRFI1	ERRFI1
872	ENSG00000175701	202.0157126	-0.224892035	0.098346595	-2.286729251	0.022211631	NA	MTLN	MTLN
873	ENSG00000188636	745.2232693	0.148597437	0.064983167	2.286706588	0.022212955	0.32	RTL6	RTL6
874	ENSG00000107186	3226.145245	0.102883546	0.045032692	2.284641268	0.022333871	0.32	MPDZ	MPDZ
875	ENSG00000106609	3829.800089	-0.052794345	0.023111789	-2.284303703	0.022353688	0.32	TMEM248	TMEM248
876	ENSG00000178307	888.7261859	-0.073129655	0.032034407	-2.282847155	0.022439373	0.32	TMEM11	TMEM11
877	ENSG00000092847	1275.387595	0.131149055	0.057472409	2.281948117	0.022492404	0.32	AGO1	AGO1
878	ENSG00000123104	2879.058075	0.155072226	0.067956704	2.281926829	0.022493661	0.32	ITPR2	ITPR2
879	ENSG00000131446	11835.42382	-0.164533052	0.072112676	-2.281610701	0.022512334	0.32	MGAT1	MGAT1
880	ENSG00000160593	434.0949966	-0.294929955	0.129350237	-2.280088247	0.022602455	0.32	JAML	JAML
881	ENSG00000145740	1362.542651	-0.058065614	0.02546679	-2.280052384	0.022604582	0.32	SLC30A5	SLC30A5
882	ENSG00000101473	456.9894904	0.080377632	0.035253782	2.279971888	0.022609356	0.32	ACOT8	ACOT8
883	ENSG00000167157	158.7565218	0.253433846	0.111218851	2.278695055	0.022685199	NA	PRRX2	PRRX2
884	ENSG00000115607	62.8298608	-0.505337732	0.221777201	-2.278582871	0.022691873	NA	IL18RAP	IL18RAP
885	ENSG00000158773	1456.246899	-0.06783291	0.029769976	-2.278567832	0.022692768	0.33	USF1	USF1
886	ENSG00000138382	344.0150555	-0.12668259	0.055685369	-2.274970816	0.022907681	NA	METTL5	METTL5
887	ENSG00000277791	1760.880103	-0.090018525	0.039570847	-2.274869809	0.022913741	0.33	PSMB3	PSMB3
888	ENSG00000130940	645.9467522	0.12925417	0.056818636	2.274855223	0.022914616	0.33	CASZ1	CASZ1
889	ENSG00000177200	1913.314649	0.096301795	0.042341523	2.274405568	0.022941613	0.33	CHD9	CHD9
890	ENSG00000179526	2102.543341	-0.066981096	0.029451507	-2.274284187	0.022948905	0.33	SHARPIN	SHARPIN
891	ENSG00000111726	1083.806962	-0.095725114	0.042100634	-2.27372142	0.022982741	0.33	CMAS	CMAS
892	ENSG00000012963	720.7667587	-0.062024858	0.027294735	-2.272411025	0.023061696	0.33	UBR7	UBR7
893	ENSG00000064989	855.9582543	0.272233261	0.119936187	2.269817546	0.023218656	0.33	CALCRL	CALCRL
894	ENSG00000121807	52.42114641	-0.441032039	0.194311174	-2.269720422	0.023224552	NA	CCR2	CCR2
895	ENSG00000177000	1068.935804	0.134041895	0.059075667	2.268986556	0.023269143	0.33	MTHFR	MTHFR
896	ENSG00000091039	1865.614705	0.091680711	0.040408804	2.268830119	0.023278659	0.33	OSBPL8	OSBPL8
897	ENSG00000198707	632.1752286	0.136196047	0.060109338	2.265805159	0.023463315	0.33	CEP290	CEP290
898	ENSG00000104447	333.7784496	0.141833492	0.062619771	2.264995386	0.023512963	NA	TRPS1	TRPS1
899	ENSG00000172955	145.519014	0.296837563	0.131068697	2.264747956	0.023528151	NA	ADH6	ADH6
900	ENSG00000168495	1239.327158	-0.10783154	0.047642075	-2.263367819	0.023613025	0.33	POLR3D	POLR3D
901	ENSG00000132507	6286.121536	-0.116054228	0.051285593	-2.262901172	0.023641782	0.33	EIF5A	EIF5A
902	ENSG00000180089	107.4906952	-0.198936289	0.087949332	-2.261942013	0.023700986	NA	TMEM86B	TMEM86B
903	ENSG00000163235	135.2946654	0.309430082	0.136881586	2.260567622	0.023786045	NA	TGFA	TGFA
904	ENSG00000170909	129.0671028	-0.300191546	0.132803462	-2.260419589	0.023795222	NA	OSCAR	OSCAR
905	ENSG00000163221	92.93477268	-0.616219981	0.272761344	-2.259191029	0.023871505	NA	S100A12	S100A12
906	ENSG00000177380	216.7338143	0.204021813	0.090323839	2.258781449	0.023896983	NA	PPFIA3	PPFIA3
907	ENSG00000102309	243.1377087	-0.18471681	0.081813743	-2.257772403	0.023959853	NA	PIN4	PIN4
908	ENSG00000197622	5609.854328	-0.066227094	0.029333047	-2.25776387	0.023960385	0.34	CDC42SE1	CDC42SE1
909	ENSG00000196911	427.5942254	0.140414077	0.062196806	2.257576984	0.023972045	NA	KPNA5	KPNA5
910	ENSG00000131746	3976.345714	-0.271196296	0.1201491	-2.257164599	0.023997792	0.34	TNS4	TNS4
911	ENSG00000174953	1727.77329	0.074030916	0.032809332	2.256398117	0.024045709	0.34	DHX36	DHX36
912	ENSG00000116701	845.5128545	-0.197035338	0.087361691	-2.255397472	0.024108391	0.34	NCF2	NCF2
913	ENSG00000122420	469.6712401	0.540592719	0.239800656	2.254342121	0.024174653	0.34	PTGFR	PTGFR
914	ENSG00000099256	96.44070342	0.208463711	0.092481641	2.254109134	0.024189303	NA	PRTFDC1	PRTFDC1
915	ENSG00000169951	337.6004155	0.099126122	0.043984969	2.253636304	0.024219058	NA	ZNF764	ZNF764
916	ENSG00000172888	1126.834905	0.077585805	0.034444956	2.252457667	0.024293365	0.34	ZNF621	ZNF621
917	ENSG00000135736	699.654268	0.119340791	0.052985782	2.252317235	0.024302232	0.34	CCDC102A	CCDC102A
918	ENSG00000146005	16.6507437	0.597913384	0.265559656	2.251521909	0.024352501	NA	PSD2	PSD2
919	ENSG00000076554	1550.577596	-0.165759053	0.073712377	-2.248727553	0.024529835	0.34	TPD52	TPD52
920	ENSG00000165072	179.9952836	0.330979737	0.147209681	2.24835578	0.024553513	NA	MAMDC2	MAMDC2
921	ENSG00000180979	554.588457	-0.097109342	0.043226407	-2.246528202	0.024670195	0.34	LRRC57	LRRC57
922	ENSG00000168875	295.82954	-0.254621498	0.113390493	-2.245527741	0.024734273	NA	SOX14	SOX14
923	ENSG00000162367	1213.213488	-0.129056998	0.057500135	-2.244464238	0.024802547	0.34	TAL1	TAL1
924	ENSG00000106546	3373.66555	0.160237282	0.071394171	2.244402868	0.024806492	0.34	AHR	AHR
925	ENSG00000101144	4051.916619	-0.113902129	0.050762254	-2.243835154	0.02484301	0.34	BMP7	BMP7
926	ENSG00000169756	2537.647726	0.103044551	0.045930503	2.243488393	0.024865338	0.34	LIMS1	LIMS1
927	ENSG00000170464	496.5919842	0.113237204	0.05047414	2.24346971	0.024866541	0.34	DNAJC18	DNAJC18
928	ENSG00000100949	1151.089522	-0.08309959	0.037050567	-2.242869619	0.024905223	0.34	RABGGTA	RABGGTA
929	ENSG00000119684	705.3523898	-0.089367302	0.039846493	-2.242789644	0.024910383	0.34	MLH3	MLH3
930	ENSG00000127481	9393.561714	0.094051649	0.041975487	2.240632722	0.025049875	0.34	UBR4	UBR4
931	ENSG00000074582	742.5501281	-0.076223156	0.034026368	-2.240120239	0.025083118	0.34	BCS1L	BCS1L
932	ENSG00000198774	80.96173104	0.555953226	0.248361094	2.238487583	0.025189276	NA	RASSF9	RASSF9
933	ENSG00000132000	618.5760156	0.21818998	0.097496454	2.237927338	0.025225794	0.35	PODNL1	PODNL1
934	ENSG00000130783	12.51604212	-0.614796868	0.274854912	-2.236805096	0.025299081	NA	CCDC62	CCDC62
935	ENSG00000240445	126.60535	0.195016004	0.087208322	2.236208652	0.025338107	NA	FOXO3B	FOXO3B
936	ENSG00000126522	387.2080929	-0.130057268	0.058174568	-2.235637882	0.025375501	NA	ASL	ASL
937	ENSG00000198171	1277.23831	-0.102949587	0.046053363	-2.235441254	0.025388394	0.35	DDRGK1	DDRGK1
938	ENSG00000260027	265.3009793	0.181228509	0.081162744	2.232902698	0.025555362	NA	HOXB7	HOXB7
939	ENSG00000081386	367.5290021	0.117220922	0.052500165	2.232772462	0.025563953	NA	ZNF510	ZNF510
940	ENSG00000055163	1371.465361	-0.130922539	0.05864039	-2.232634162	0.025573079	0.35	CYFIP2	CYFIP2
941	ENSG00000115020	1960.847601	0.079038557	0.035419856	2.231475943	0.025649619	0.35	PIKFYVE	PIKFYVE
942	ENSG00000136487	10819.51855	0.5666061	0.253956871	2.23111152	0.025673743	0.35	GH2	GH2
943	ENSG00000104826	17.89942688	0.66528425	0.29822004	2.230850248	0.02569105	NA	LHB	LHB
944	ENSG00000146701	3788.030404	-0.093994341	0.042137133	-2.230677169	0.025702521	0.35	MDH2	MDH2
945	ENSG00000182263	419.7554554	0.175204662	0.07855314	2.230396667	0.025721121	NA	FIGN	FIGN
946	ENSG00000125266	2545.05058	0.145809968	0.0653765	2.23031163	0.025726762	0.35	EFNB2	EFNB2
947	ENSG00000171840	73.03944409	-0.289203949	0.129723295	-2.229391015	0.0257879	NA	NINJ2	NINJ2
948	ENSG00000265681	158.3516938	-0.162917834	0.073078114	-2.229365608	0.025789589	NA	RPL17	RPL17
949	ENSG00000151690	971.0710192	0.194125932	0.087082737	2.229212573	0.025799764	0.35	MFSD6	MFSD6
950	ENSG00000139625	1278.849448	0.095892989	0.0430388	2.228059065	0.025876577	0.35	MAP3K12	MAP3K12
951	ENSG00000198863	624.2485424	-0.110629653	0.049682048	-2.226753089	0.02596378	0.35	RUNDC1	RUNDC1
952	ENSG00000198053	2906.207604	0.110986192	0.049843347	2.226700224	0.025967315	0.35	SIRPA	SIRPA
953	ENSG00000139289	1430.769908	0.250402213	0.112460692	2.226575432	0.025975662	0.35	PHLDA1	PHLDA1
954	ENSG00000169612	148.6002786	-0.1730612	0.077733437	-2.226341812	0.025991295	NA	RAMAC	RAMAC
955	ENSG00000084710	542.9220065	0.310937047	0.13968106	2.226050165	0.026010821	0.35	EFR3B	EFR3B
956	ENSG00000187961	601.0687014	0.14341024	0.06443094	2.22579773	0.026027733	0.35	KLHL17	KLHL17
957	ENSG00000145949	133.7010942	-0.334385087	0.150309981	-2.224636606	0.026105643	NA	MYLK4	MYLK4
958	ENSG00000008086	1537.267498	-0.147027902	0.066134702	-2.223158138	0.026205138	0.35	CDKL5	CDKL5
959	ENSG00000165168	4471.610852	0.205733366	0.092555413	2.222812894	0.026228419	0.35	CYBB	CYBB
960	ENSG00000163554	137.7980886	-0.485226377	0.218311296	-2.222635228	0.026240407	NA	SPTA1	SPTA1
961	ENSG00000153707	2252.748855	0.207561952	0.09345023	2.221096207	0.026344446	0.35	PTPRD	PTPRD
962	ENSG00000156384	98.94968845	0.186000967	0.083761569	2.220600309	0.026378045	NA	SFR1	SFR1
963	ENSG00000163673	62.1914103	-0.486214202	0.21902462	-2.219906612	0.026425108	NA	DCLK3	DCLK3
964	ENSG00000142149	421.6802593	0.298934838	0.134680887	2.219578776	0.026447374	NA	HUNK	HUNK
965	ENSG00000129675	4903.155704	0.121459996	0.054730727	2.219228628	0.026471174	0.35	ARHGEF6	ARHGEF6
966	ENSG00000176101	961.6933809	-0.078997177	0.035603214	-2.218821489	0.026498871	0.35	SSNA1	SSNA1
967	ENSG00000117602	254.9046728	-0.153804434	0.069326112	-2.218564253	0.026516384	NA	RCAN3	RCAN3
968	ENSG00000123612	12.27468295	0.543455593	0.245181946	2.216540014	0.026654541	NA	ACVR1C	ACVR1C
969	ENSG00000162631	170.2299272	0.498148878	0.224784497	2.216117589	0.02668345	NA	NTNG1	NTNG1
970	ENSG00000115325	445.5304618	0.100231443	0.045231925	2.215944682	0.026695291	0.35	DOK1	DOK1
971	ENSG00000134109	2236.767245	-0.112234833	0.05065917	-2.215488994	0.026726519	0.35	EDEM1	EDEM1
972	ENSG00000168994	3708.774096	-0.120557646	0.054419461	-2.21534067	0.02673669	0.35	PXDC1	PXDC1
973	ENSG00000171798	194.5024424	0.2939269	0.13268091	2.215291562	0.026740059	NA	KNDC1	KNDC1
974	ENSG00000258947	45.82463919	0.674511257	0.30462207	2.214256036	0.026811171	NA	TUBB3	TUBB3
975	ENSG00000118985	1818.478314	-0.262745172	0.11866301	-2.214212933	0.026814135	0.35	ELL2	ELL2
976	ENSG00000153201	3570.632339	0.081830385	0.036958446	2.214118653	0.026820618	0.35	RANBP2	RANBP2
977	ENSG00000156239	597.683707	-0.120789395	0.054586028	-2.212826227	0.026909628	0.35	N6AMT1	N6AMT1
978	ENSG00000254470	1861.537317	-0.152186833	0.068779279	-2.212684328	0.026919417	0.35	AP5B1	AP5B1
979	ENSG00000124467	4381.142552	0.596260676	0.269514166	2.212353753	0.026942232	0.35	PSG8	PSG8
980	ENSG00000182568	351.8405928	0.182815546	0.082635642	2.212308659	0.026945345	NA	SATB1	SATB1
981	ENSG00000196227	635.0169845	0.152638744	0.069014531	2.211689933	0.026988097	0.35	FAM217B	FAM217B
982	ENSG00000104093	1640.244257	0.123461806	0.055835265	2.211179748	0.027023392	0.35	DMXL2	DMXL2
983	ENSG00000170242	2064.292169	0.083666872	0.037838331	2.211167109	0.027024267	0.35	USP47	USP47
984	ENSG00000102897	392.0666795	-0.14181493	0.064136354	-2.211147366	0.027025634	NA	LYRM1	LYRM1
985	ENSG00000126214	2190.295325	-0.124611647	0.056357435	-2.211095082	0.027029253	0.35	KLC1	KLC1
986	ENSG00000188305	65.1805918	-0.346131419	0.156572372	-2.210680043	0.027058001	NA	PEAK3	PEAK3
987	ENSG00000087301	305.9289034	0.142120279	0.064318948	2.209617588	0.027131714	NA	TXNDC16	TXNDC16
988	ENSG00000183617	326.4466386	-0.185039656	0.083751568	-2.209387376	0.027147708	NA	MRPL54	MRPL54
989	ENSG00000104731	1106.740401	-0.10008048	0.045300038	-2.209280265	0.027155153	0.36	KLHDC4	KLHDC4
990	ENSG00000163283	15602.29533	0.473512832	0.214496067	2.207559506	0.027274995	0.36	ALPP	ALPP
991	ENSG00000160613	1656.709029	-0.111520591	0.050529263	-2.207049635	0.027310592	0.36	PCSK7	PCSK7
992	ENSG00000166398	5850.471785	0.071412219	0.032358467	2.206909792	0.027320362	0.36	GARRE1	GARRE1
993	ENSG00000183087	8284.427406	0.104953739	0.047570522	2.206276809	0.027364624	0.36	GAS6	GAS6
994	ENSG00000106993	416.8522257	-0.113831863	0.051605609	-2.205804074	0.027397721	NA	CDC37L1	CDC37L1
995	ENSG00000099260	2801.08595	0.207175844	0.093928731	2.205670637	0.027407069	0.36	PALMD	PALMD
996	ENSG00000198087	2063.67867	0.085243118	0.038659659	2.204963009	0.02745669	0.36	CD2AP	CD2AP
997	ENSG00000005187	101.5401868	-0.236080622	0.107167969	-2.202902836	0.027601598	NA	ACSM3	ACSM3
998	ENSG00000182158	10227.3973	-0.102923759	0.046747813	-2.201680736	0.027687868	0.36	CREB3L2	CREB3L2
999	ENSG00000175707	386.7621107	-0.145746843	0.066205969	-2.201415465	0.027706625	NA	KDF1	KDF1
1000	ENSG00000176909	188.6160221	0.208858014	0.094875349	2.201393893	0.027708151	NA	MAMSTR	MAMSTR
1001	ENSG00000163171	1896.213704	-0.188471812	0.085662143	-2.200176242	0.027794393	0.36	CDC42EP3	CDC42EP3
1002	ENSG00000128011	120.7185703	-0.220303254	0.10013847	-2.199986217	0.027807873	NA	LRFN1	LRFN1
1003	ENSG00000143554	2165.2192	-0.103620923	0.047103797	-2.199842244	0.02781809	0.36	SLC27A3	SLC27A3
1004	ENSG00000183092	348.8048975	0.280632412	0.127577516	2.199701177	0.027828103	NA	BEGAIN	BEGAIN
1005	ENSG00000086504	993.3893464	-0.076479954	0.034769907	-2.199601922	0.027835151	0.36	MRPL28	MRPL28
1006	ENSG00000183971	26.19192785	-0.489326939	0.222472044	-2.199498551	0.027842492	NA	NPW	NPW
1007	ENSG00000239306	2456.41341	-0.112692299	0.051267146	-2.198138737	0.027939221	0.36	RBM14	RBM14
1008	ENSG00000132429	53.09332098	0.347178219	0.157953075	2.197983291	0.027950297	NA	POPDC3	POPDC3
1009	ENSG00000168546	1141.431724	0.464862052	0.211507769	2.197848587	0.027959898	0.36	GFRA2	GFRA2
1010	ENSG00000161944	28.9519748	-0.460797742	0.209807924	-2.196283788	0.028071637	NA	ASGR2	ASGR2
1011	ENSG00000113163	1538.039801	0.085266773	0.038825801	2.196136849	0.02808215	0.36	CERT1	CERT1
1012	ENSG00000172901	2753.16781	-0.653002823	0.297443433	-2.195384904	0.028135999	0.36	LVRN	LVRN
1013	ENSG00000124207	2991.055329	-0.078342931	0.035710597	-2.193828661	0.02824773	0.36	CSE1L	CSE1L
1014	ENSG00000248329	48.33716802	-1.013374547	0.461952106	-2.193678813	0.028258508	NA	APELA	APELA
1015	ENSG00000107249	274.8196691	0.18579336	0.084698862	2.193575641	0.028265931	NA	GLIS3	GLIS3
1016	ENSG00000138639	941.2055204	0.16736849	0.076412203	2.190337183	0.028499792	0.37	ARHGAP24	ARHGAP24
1017	ENSG00000066230	65.07575555	0.359287305	0.164034475	2.190315814	0.028501341	NA	SLC9A3	SLC9A3
1018	ENSG00000166446	3443.802726	-0.15790979	0.072114596	-2.189706364	0.028545539	0.37	CDYL2	CDYL2
1019	ENSG00000125089	1153.208798	-0.198013647	0.09045587	-2.189063554	0.028592221	0.37	SH3TC1	SH3TC1
1020	ENSG00000116819	75.08192858	-0.234570635	0.107232885	-2.187487875	0.028706927	NA	TFAP2E	TFAP2E
1021	ENSG00000137709	261.7039103	0.2566498	0.117445618	2.185265006	0.028869422	NA	POU2F3	POU2F3
1022	ENSG00000029993	3798.001731	-0.130897682	0.059914596	-2.184737794	0.028908077	0.37	HMGB3	HMGB3
1023	ENSG00000008710	4810.534286	0.106340936	0.048696191	2.183762898	0.028979675	0.37	PKD1	PKD1
1024	ENSG00000114854	51.49463587	-0.298579018	0.136735265	-2.18362847	0.02898956	NA	TNNC1	TNNC1
1025	ENSG00000070540	1943.364351	-0.117265733	0.053703908	-2.183560515	0.028994558	0.37	WIPI1	WIPI1
1026	ENSG00000075539	2357.738418	0.102390372	0.046900327	2.183148386	0.029024884	0.37	FRYL	FRYL
1027	ENSG00000240184	2159.30557	0.132492136	0.060689276	2.1831227	0.029026775	0.37	PCDHGC3	PCDHGC3
1028	ENSG00000184384	1915.900624	0.11191116	0.05126464	2.183008786	0.029035163	0.37	MAML2	MAML2
1029	ENSG00000128815	377.0180227	0.168734362	0.077326809	2.182093959	0.029102599	NA	WDFY4	WDFY4
1030	ENSG00000168283	1227.830656	-0.073765012	0.03380675	-2.181961042	0.029112408	0.37	BMI1	BMI1
1031	ENSG00000162415	270.4047558	0.224791737	0.103030739	2.181792914	0.02912482	NA	ZSWIM5	ZSWIM5
1032	ENSG00000143222	1250.210049	-0.102896898	0.047168952	-2.181453968	0.029149856	0.37	UFC1	UFC1
1033	ENSG00000167202	4449.31703	0.120831723	0.055390673	2.181445286	0.029150497	0.37	TBC1D2B	TBC1D2B
1034	ENSG00000158470	2866.251682	-0.08727986	0.040016489	-2.1810974	0.029176213	0.37	B4GALT5	B4GALT5
1035	ENSG00000166483	2670.787881	-0.126491934	0.058042334	-2.179304747	0.029309037	0.37	WEE1	WEE1
1036	ENSG00000017483	50.9780045	-0.531425055	0.244010919	-2.177874081	0.029415413	NA	SLC38A5	SLC38A5
1037	ENSG00000110719	4725.270216	-0.100901509	0.046348482	-2.17701863	0.029479177	0.37	TCIRG1	TCIRG1
1038	ENSG00000109113	1287.143263	0.108182576	0.049723622	2.175677711	0.029579368	0.37	RAB34	RAB34
1039	ENSG00000166579	3348.336247	-0.088532892	0.040705907	-2.174939663	0.029634638	0.37	NDEL1	NDEL1
1040	ENSG00000126254	2837.596153	-0.075485398	0.034721652	-2.174015194	0.029703994	0.37	RBM42	RBM42
1041	ENSG00000134049	455.4303849	-0.127789801	0.058785402	-2.173835645	0.029717481	0.37	IER3IP1	IER3IP1
1042	ENSG00000162521	3105.710189	-0.036610538	0.016842372	-2.173716345	0.029726444	0.37	RBBP4	RBBP4
1043	ENSG00000135362	173.6249633	0.233431078	0.107391896	2.173637731	0.029732352	NA	PRR5L	PRR5L
1044	ENSG00000174943	936.6717385	-0.096357127	0.044349461	-2.172678618	0.029804514	0.37	KCTD13	KCTD13
1045	ENSG00000143217	1573.228197	-0.244146999	0.112406311	-2.172004376	0.029855333	0.37	NECTIN4	NECTIN4
1046	ENSG00000123700	628.7552625	-0.296115098	0.13634017	-2.171884465	0.029864379	0.37	KCNJ2	KCNJ2
1047	ENSG00000175416	3834.967969	-0.115901025	0.053378287	-2.171314059	0.02990744	0.37	CLTB	CLTB
1048	ENSG00000141452	650.6635642	-0.108355217	0.049904979	-2.17123057	0.029913748	0.37	RMC1	RMC1
1049	ENSG00000166946	4273.886427	-0.109939401	0.050650952	-2.170529799	0.029966734	0.37	CCNDBP1	CCNDBP1
1050	ENSG00000166716	2254.791539	0.071353954	0.03287748	2.170298796	0.029984218	0.37	ZNF592	ZNF592
1051	ENSG00000120693	1490.203123	0.204516385	0.094250985	2.16991245	0.030013479	0.37	SMAD9	SMAD9
1052	ENSG00000130055	18.83723448	0.620089966	0.285825141	2.169473135	0.030046782	NA	GDPD2	GDPD2
1053	ENSG00000138606	105.4403203	0.23780937	0.1096238	2.16932244	0.030058213	NA	SHF	SHF
1054	ENSG00000164938	1831.262544	0.157189504	0.072480518	2.168713877	0.030104413	0.37	TP53INP1	TP53INP1
1055	ENSG00000090376	1505.503821	-0.198989746	0.091755444	-2.168696895	0.030105703	0.37	IRAK3	IRAK3
1056	ENSG00000116127	833.4299954	0.104863911	0.048384268	2.167314208	0.030210904	0.37	ALMS1	ALMS1
1057	ENSG00000171793	793.6162925	-0.200885003	0.092722736	-2.166512878	0.030272017	0.37	CTPS1	CTPS1
1058	ENSG00000129932	406.2790576	-0.104555418	0.048267066	-2.166185473	0.030297017	NA	DOHH	DOHH
1059	ENSG00000134571	32.0683623	-0.401080403	0.185300203	-2.164489817	0.030426777	NA	MYBPC3	MYBPC3
1060	ENSG00000103423	1668.220896	-0.078165266	0.036131171	-2.16337482	0.030512363	0.37	DNAJA3	DNAJA3
1061	ENSG00000105357	62.27402555	0.481987739	0.22281004	2.163222714	0.030524054	NA	MYH14	MYH14
1062	ENSG00000049246	344.9037181	0.19788359	0.091506317	2.162512888	0.030578665	NA	PER3	PER3
1063	ENSG00000134532	688.2054175	0.121450504	0.056169175	2.162226964	0.030600686	0.37	SOX5	SOX5
1064	ENSG00000133597	857.0646228	-0.0992463	0.045907597	-2.161870958	0.030628124	0.37	ADCK2	ADCK2
1065	ENSG00000166938	839.9741039	0.115421298	0.053398548	2.16150629	0.030656252	0.37	DIS3L	DIS3L
1066	ENSG00000187531	1098.440505	-0.081159685	0.037556951	-2.16097644	0.030697159	0.37	SIRT7	SIRT7
1067	ENSG00000148834	1020.087316	0.181098921	0.083815027	2.160697516	0.030718713	0.37	GSTO1	GSTO1
1068	ENSG00000197150	2325.235214	-0.093724293	0.043382298	-2.160427128	0.030739619	0.37	ABCB8	ABCB8
1069	ENSG00000100379	781.9237637	-0.161312668	0.074669215	-2.160363773	0.03074452	0.37	KCTD17	KCTD17
1070	ENSG00000174791	397.5360951	0.160560018	0.074321815	2.160335001	0.030746745	NA	RIN1	RIN1
1071	ENSG00000010818	1487.333845	0.138555191	0.064137245	2.160292224	0.030750055	0.37	HIVEP2	HIVEP2
1072	ENSG00000160714	2399.09737	-0.055507057	0.025695293	-2.160203261	0.030756938	0.37	UBE2Q1	UBE2Q1
1073	ENSG00000115414	322735.2891	0.218306575	0.101062974	2.160104411	0.030764588	0.37	FN1	FN1
1074	ENSG00000130513	25103.25274	0.309493325	0.143298355	2.159782822	0.030789486	0.37	GDF15	GDF15
1075	ENSG00000102981	49.44099406	-0.26591643	0.123142767	-2.159415748	0.030817927	NA	PARD6A	PARD6A
1076	ENSG00000198833	3049.214975	0.092316565	0.042757348	2.159080716	0.030843905	0.37	UBE2J1	UBE2J1
1077	ENSG00000006740	1861.040924	0.187849074	0.087006126	2.159032727	0.030847628	0.37	ARHGAP44	ARHGAP44
1078	ENSG00000100225	4420.38085	-0.107685548	0.049879684	-2.158905979	0.030857462	0.37	FBXO7	FBXO7
1079	ENSG00000127995	1391.263929	-0.097234283	0.04505047	-2.158341134	0.030901319	0.37	CASD1	CASD1
1080	ENSG00000136950	903.5680292	-0.084205681	0.03901478	-2.158302077	0.030904353	0.37	ARPC5L	ARPC5L
1081	ENSG00000092096	1311.185682	0.120399475	0.055795735	2.157861629	0.030938592	0.37	SLC22A17	SLC22A17
1082	ENSG00000255302	3219.838925	0.067697139	0.031382575	2.157156946	0.030993438	0.37	EID1	EID1
1083	ENSG00000140678	1032.782576	-0.26314252	0.122010517	-2.156719977	0.031027489	0.37	ITGAX	ITGAX
1084	ENSG00000125912	2448.71335	-0.107903205	0.050032413	-2.156666016	0.031031697	0.37	NCLN	NCLN
1085	ENSG00000144426	592.4651823	0.144858626	0.067171457	2.156550301	0.03104072	0.37	NBEAL1	NBEAL1
1086	ENSG00000101040	2183.464129	-0.125902626	0.058447722	-2.154106629	0.031231811	0.37	ZMYND8	ZMYND8
1087	ENSG00000095970	91.46020429	0.390304111	0.181212158	2.15385168	0.031251805	NA	TREM2	TREM2
1088	ENSG00000135835	582.0206662	0.119548427	0.05551325	2.153511591	0.031278494	0.37	KIAA1614	KIAA1614
1089	ENSG00000132386	12773.02294	-0.121238065	0.056301981	-2.153353446	0.031290911	0.37	SERPINF1	SERPINF1
1090	ENSG00000146232	338.9510761	0.155047263	0.072013375	2.153034257	0.031315986	NA	NFKBIE	NFKBIE
1091	ENSG00000235169	73.41464542	-0.308963011	0.14358356	-2.151799347	0.031413161	NA	SMIM1	SMIM1
1092	ENSG00000196123	2032.175115	-0.096702942	0.044949295	-2.151378412	0.031446344	0.37	MATCAP1	MATCAP1
1093	ENSG00000105197	1272.223042	-0.076178857	0.035417883	-2.150858599	0.031487362	0.37	TIMM50	TIMM50
1094	ENSG00000185811	543.4357181	0.136807132	0.06360855	2.150766401	0.031494642	0.37	IKZF1	IKZF1
1095	ENSG00000151726	1375.75645	-0.271614463	0.126315498	-2.150286126	0.031532589	0.37	ACSL1	ACSL1
1096	ENSG00000177272	43.55367937	0.589692534	0.274598507	2.147471742	0.031755744	NA	KCNA3	KCNA3
1097	ENSG00000183155	559.6153276	-0.100442607	0.046775177	-2.147348536	0.031765544	0.38	RABIF	RABIF
1098	ENSG00000157500	1590.887795	0.07147399	0.033295373	2.146664346	0.031820013	0.38	APPL1	APPL1
1099	ENSG00000163389	805.2613542	-0.11028585	0.05138393	-2.146310129	0.031848244	0.38	POGLUT1	POGLUT1
1100	ENSG00000160209	4475.937951	-0.139283635	0.064900824	-2.146099636	0.03186503	0.38	PDXK	PDXK
1101	ENSG00000266028	3590.217709	-0.084663077	0.039457251	-2.145691206	0.031897623	0.38	SRGAP2	SRGAP2
1102	ENSG00000129521	519.6711528	0.313164586	0.146000924	2.144949344	0.031956897	0.38	EGLN3	EGLN3
1103	ENSG00000182463	151.7459559	0.385658872	0.17986699	2.144133678	0.032022177	NA	TSHZ2	TSHZ2
1104	ENSG00000142765	582.3475116	-0.213042379	0.099385097	-2.143604883	0.032064559	0.38	SYTL1	SYTL1
1105	ENSG00000198064	30.51295924	-0.612883984	0.285963443	-2.143224944	0.03209504	NA	NPIPB13	NPIPB13
1106	ENSG00000196914	10679.68185	0.074054474	0.034557294	2.142947728	0.032117296	0.38	ARHGEF12	ARHGEF12
1107	ENSG00000183114	48.50235982	0.690881367	0.322478396	2.142411322	0.032160398	NA	FAM43B	FAM43B
1108	ENSG00000125868	6198.047718	-0.106241146	0.04959952	-2.141979333	0.032195145	0.38	DSTN	DSTN
1109	ENSG00000051108	4267.178148	-0.107058452	0.049991976	-2.141512727	0.032232713	0.38	HERPUD1	HERPUD1
1110	ENSG00000120068	50.90913581	0.35109307	0.163947748	2.141493711	0.032234245	NA	HOXB8	HOXB8
1111	ENSG00000110841	4213.255022	0.09724873	0.045413095	2.141424849	0.032239793	0.38	PPFIBP1	PPFIBP1
1112	ENSG00000152939	358.9376032	-0.150314021	0.070239178	-2.140031029	0.032352259	NA	MARVELD2	MARVELD2
1113	ENSG00000196421	225.3191873	-0.207154314	0.096801378	-2.139993451	0.032355296	NA	C20orf204	C20orf204
1114	ENSG00000110395	2049.479528	0.086073076	0.040227584	2.139653133	0.032382809	0.38	CBL	CBL
1115	ENSG00000152229	953.7236415	-0.149130619	0.069726931	-2.138780752	0.032453429	0.38	PSTPIP2	PSTPIP2
1116	ENSG00000153443	2675.59532	-0.144101127	0.06745341	-2.136306042	0.032654477	0.38	UBALD1	UBALD1
1117	ENSG00000110871	590.4697824	-0.101882643	0.047701941	-2.13581755	0.032694288	0.38	COQ5	COQ5
1118	ENSG00000196689	393.8480508	-0.139202244	0.065176611	-2.135769895	0.032698174	NA	TRPV1	TRPV1
1119	ENSG00000187118	339.3099422	-0.119710664	0.056050522	-2.135763597	0.032698688	NA	CMC1	CMC1
1120	ENSG00000130414	2581.92308	-0.071560223	0.033517876	-2.134986812	0.032762087	0.38	NDUFA10	NDUFA10
1121	ENSG00000175785	168.5741027	0.568564892	0.266461555	2.133759568	0.032862467	NA	PRIMA1	PRIMA1
1122	ENSG00000146540	1322.116152	-0.12997945	0.060942435	-2.132823386	0.032939217	0.38	C7orf50	C7orf50
1123	ENSG00000127511	9079.866066	-0.088587095	0.041540389	-2.13255333	0.032961385	0.38	SIN3B	SIN3B
1124	ENSG00000082684	652.2720224	0.399437273	0.187323281	2.132341859	0.032978753	0.38	SEMA5B	SEMA5B
1125	ENSG00000104886	1114.82118	-0.142158703	0.06666968	-2.132284151	0.032983494	0.38	PLEKHJ1	PLEKHJ1
1126	ENSG00000179981	4096.73619	0.148891961	0.069831467	2.132161445	0.032993577	0.38	TSHZ1	TSHZ1
1127	ENSG00000137821	101.7927425	0.209913908	0.098499138	2.131124321	0.033078902	NA	LRRC49	LRRC49
1128	ENSG00000163220	2315.743093	-0.26701768	0.12533581	-2.130418121	0.033137109	0.38	S100A9	S100A9
1129	ENSG00000161813	1695.324345	-0.08080997	0.037939404	-2.129974668	0.033173705	0.38	LARP4	LARP4
1130	ENSG00000107854	5439.98496	-0.101995071	0.047892999	-2.129644674	0.03320096	0.38	TNKS2	TNKS2
1131	ENSG00000178573	6890.566366	0.109968684	0.051638742	2.129577123	0.033206541	0.38	MAF	MAF
1132	ENSG00000148057	72.79043568	0.25087453	0.117878771	2.128241813	0.03331704	NA	IDNK	IDNK
1133	ENSG00000185522	166.4935548	-0.261282277	0.122801987	-2.12767141	0.033364337	NA	LMNTD2	LMNTD2
1134	ENSG00000163354	117.6547502	-0.216149483	0.101593852	-2.127584293	0.033371566	NA	DCST2	DCST2
1135	ENSG00000109736	3009.475362	-0.124140167	0.058362048	-2.127070095	0.03341426	0.38	MFSD10	MFSD10
1136	ENSG00000090316	2639.991649	-0.080013592	0.037617488	-2.127031773	0.033417443	0.38	MAEA	MAEA
1137	ENSG00000171940	2174.34427	0.091613702	0.043072328	2.126973533	0.033422282	0.38	ZNF217	ZNF217
1138	ENSG00000177374	474.7154987	0.235613835	0.110790039	2.126669841	0.033447525	0.38	HIC1	HIC1
1139	ENSG00000180423	97.8888031	-0.177852059	0.083646665	-2.126230121	0.033484103	NA	HARBI1	HARBI1
1140	ENSG00000147488	83.54995538	0.559690997	0.263231653	2.126229843	0.033484126	NA	ST18	ST18
1141	ENSG00000186642	991.3588715	0.246394938	0.115927365	2.125425152	0.033551153	0.38	PDE2A	PDE2A
1142	ENSG00000129472	972.1040837	-0.081549828	0.038382751	-2.124647798	0.033616012	0.38	RAB2B	RAB2B
1143	ENSG00000138443	2632.046574	0.060982895	0.028703754	2.12456163	0.033623208	0.38	ABI2	ABI2
1144	ENSG00000122779	1261.698133	0.085174305	0.040104036	2.123833735	0.033684049	0.38	TRIM24	TRIM24
1145	ENSG00000219481	754.0343896	0.190801288	0.089891533	2.122572417	0.033789698	0.38	NBPF1	NBPF1
1146	ENSG00000205413	871.4297016	0.164168011	0.077352675	2.122331417	0.033809917	0.38	SAMD9	SAMD9
1147	ENSG00000104825	802.14931	-0.081126472	0.038241387	-2.121431207	0.033885531	0.38	NFKBIB	NFKBIB
1148	ENSG00000082175	316.5555483	0.244428148	0.115220564	2.121393438	0.033888707	NA	PGR	PGR
1149	ENSG00000163743	546.3417147	-0.085385252	0.040256386	-2.121036208	0.033918756	0.38	RCHY1	RCHY1
1150	ENSG00000026652	1012.110258	0.15574292	0.073452503	2.120321464	0.033978945	0.38	AGPAT4	AGPAT4
1151	ENSG00000128309	1299.941712	-0.167509128	0.079003736	-2.120268452	0.033983413	0.38	MPST	MPST
1152	ENSG00000173210	7329.529357	-0.141828557	0.066895269	-2.120158265	0.033992701	0.38	ABLIM3	ABLIM3
1153	ENSG00000158715	74.37241838	0.315895568	0.149040308	2.119531106	0.034045608	NA	SLC45A3	SLC45A3
1154	ENSG00000106443	776.5346296	-0.085488842	0.040362786	-2.11801145	0.034174098	0.38	PHF14	PHF14
1155	ENSG00000090615	3248.76839	-0.076515633	0.036129168	-2.117835465	0.034189005	0.38	GOLGA3	GOLGA3
1156	ENSG00000175073	845.1937862	0.079581664	0.037597181	2.116692328	0.034285968	0.39	VCPIP1	VCPIP1
1157	ENSG00000163909	5467.159083	0.196722228	0.092962582	2.116144192	0.034332546	0.39	HEYL	HEYL
1158	ENSG00000172757	14818.02187	-0.090603333	0.042824311	-2.115698571	0.034370452	0.39	CFL1	CFL1
1159	ENSG00000095752	59.25503884	0.419381907	0.19825903	2.11532311	0.034402418	NA	IL11	IL11
1160	ENSG00000187801	20.04597848	-0.377262854	0.178355351	-2.115231487	0.034410223	NA	ZFP69B	ZFP69B
1161	ENSG00000130881	779.2631158	0.131797844	0.062313011	2.115093477	0.034421981	0.39	LRP3	LRP3
1162	ENSG00000124587	1568.351414	-0.157644357	0.074552564	-2.11453971	0.034469197	0.39	PEX6	PEX6
1163	ENSG00000136936	364.9231419	0.116155277	0.054931898	2.114532389	0.034469821	NA	XPA	XPA
1164	ENSG00000145216	589.3644565	-0.087735933	0.041507628	-2.11373033	0.034538306	0.39	FIP1L1	FIP1L1
1165	ENSG00000116237	3847.946658	-0.093297399	0.044145922	-2.113386563	0.034567695	0.39	ICMT	ICMT
1166	ENSG00000152076	18.19842202	0.557938577	0.264062681	2.112902039	0.034609153	NA	CCDC74B	CCDC74B
1167	ENSG00000203727	1367.760775	0.180705397	0.085549335	2.1122946	0.034661189	0.39	SAMD5	SAMD5
1168	ENSG00000185499	314.8880863	-0.44265509	0.209565411	-2.112252634	0.034664786	NA	MUC1	MUC1
1169	ENSG00000112499	29.58091869	-0.568103946	0.269046509	-2.111545502	0.034725451	NA	SLC22A2	SLC22A2
1170	ENSG00000099203	210.9256656	-0.139022203	0.065839776	-2.111523026	0.034727381	NA	TMED1	TMED1
1171	ENSG00000250305	554.1947106	-0.411512577	0.194889593	-2.111516423	0.034727948	0.39	TRMT9B	TRMT9B
1172	ENSG00000137502	1029.899544	0.19121496	0.090611857	2.110264231	0.034835603	0.39	RAB30	RAB30
1173	ENSG00000130305	737.3645503	-0.095214775	0.045121172	-2.11020174	0.034840983	0.39	NSUN5	NSUN5
1174	ENSG00000108622	1008.987811	-0.142332879	0.067461426	-2.109840938	0.034872059	0.39	ICAM2	ICAM2
1175	ENSG00000189144	71.00109962	0.247247843	0.11729188	2.107970675	0.035033526	NA	ZNF573	ZNF573
1176	ENSG00000176853	2352.912064	0.061168234	0.029020389	2.107767541	0.035051102	0.39	FAM91A1	FAM91A1
1177	ENSG00000225556	31.96316759	-0.361042953	0.171317088	-2.107454411	0.035078209	NA	C2CD4D	C2CD4D
1178	ENSG00000184867	1640.062197	0.175618817	0.08341894	2.105263101	0.035268412	0.39	ARMCX2	ARMCX2
1179	ENSG00000183307	135.9391253	0.309276576	0.146916059	2.105124373	0.035280483	NA	TMEM121B	TMEM121B
1180	ENSG00000173715	205.3738673	-0.16217166	0.077040322	-2.105023128	0.035289295	NA	C11orf80	C11orf80
1181	ENSG00000198300	6953.655841	0.141439291	0.06719707	2.10484311	0.035304967	0.39	PEG3	PEG3
1182	ENSG00000087111	1708.076628	-0.074694279	0.035487717	-2.104792466	0.035309377	0.39	PIGS	PIGS
1183	ENSG00000160972	558.9837392	-0.134089203	0.063708852	-2.104718543	0.035315815	0.39	PPP1R16A	PPP1R16A
1184	ENSG00000087269	855.7033498	-0.091109006	0.043302245	-2.104024997	0.035376267	0.39	NOP14	NOP14
1185	ENSG00000106404	1329.585052	-0.128851155	0.06125594	-2.103488321	0.035423105	0.39	CLDN15	CLDN15
1186	ENSG00000162924	473.8075999	0.134881638	0.064123093	2.103479932	0.035423838	0.39	REL	REL
1187	ENSG00000147324	1716.579345	0.160083527	0.076108868	2.103349199	0.035435256	0.39	MFHAS1	MFHAS1
1188	ENSG00000131475	1239.331938	-0.061500316	0.029243846	-2.103017377	0.03546425	0.39	VPS25	VPS25
1189	ENSG00000105497	629.6283399	0.160863426	0.07650273	2.102714849	0.035490703	0.39	ZNF175	ZNF175
1190	ENSG00000166341	6094.895579	0.110388582	0.052529111	2.101474412	0.035599342	0.39	DCHS1	DCHS1
1191	ENSG00000151292	824.1752335	0.069792454	0.033215409	2.101207153	0.035622786	0.39	CSNK1G3	CSNK1G3
1192	ENSG00000092140	613.3422956	0.07573801	0.036055586	2.100590215	0.035676954	0.39	G2E3	G2E3
1193	ENSG00000159788	1496.401755	0.129414247	0.061615567	2.100349853	0.035698077	0.39	RGS12	RGS12
1194	ENSG00000061337	1904.930111	0.246626634	0.117431823	2.10016865	0.035714008	0.39	LZTS1	LZTS1
1195	ENSG00000147133	1634.246821	0.074510627	0.035484118	2.099830304	0.035743771	0.39	TAF1	TAF1
1196	ENSG00000128965	73.98772956	0.299075626	0.14252646	2.098386688	0.035871	NA	CHAC1	CHAC1
1197	ENSG00000145555	4816.69044	0.113949659	0.054323368	2.097617712	0.035938929	0.39	MYO10	MYO10
1198	ENSG00000144591	1561.36346	-0.078140997	0.037253914	-2.097524468	0.035947174	0.39	GMPPA	GMPPA
1199	ENSG00000137831	3620.507188	0.146211904	0.069707909	2.097493763	0.035949889	0.39	UACA	UACA
1200	ENSG00000143398	3900.046489	-0.099870738	0.047615286	-2.097451195	0.035953653	0.39	PIP5K1A	PIP5K1A
1201	ENSG00000169689	682.3582925	-0.126927098	0.060550222	-2.096228464	0.036061929	0.39	CENPX	CENPX
1202	ENSG00000169018	2290.188745	0.057049942	0.027218185	2.096023012	0.03608015	0.39	FEM1B	FEM1B
1203	ENSG00000163083	110.2326287	-0.474164466	0.22625156	-2.095740099	0.036105253	NA	INHBB	INHBB
1204	ENSG00000088881	1205.746326	0.141459984	0.06751317	2.095294659	0.036144807	0.39	EBF4	EBF4
1205	ENSG00000137996	876.22892	-0.068252394	0.032578201	-2.095032608	0.036168094	0.39	RTCA	RTCA
1206	ENSG00000015133	893.9922376	0.19439916	0.092792286	2.094992676	0.036171644	0.39	CCDC88C	CCDC88C
1207	ENSG00000163935	452.5970257	-0.12545275	0.059891211	-2.094677113	0.036199705	0.39	SFMBT1	SFMBT1
1208	ENSG00000120156	5319.679036	0.143183917	0.068360921	2.094528767	0.036212903	0.39	TEK	TEK
1209	ENSG00000169679	274.1666773	0.195412446	0.093324351	2.093906295	0.036268328	NA	BUB1	BUB1
1210	ENSG00000144152	424.1939094	-0.223449292	0.106731564	-2.093563359	0.036298894	NA	FBLN7	FBLN7
1211	ENSG00000198542	374.458767	0.20771832	0.099220781	2.093496122	0.03630489	NA	ITGBL1	ITGBL1
1212	ENSG00000136710	688.6610772	0.109039085	0.052092755	2.093171774	0.036333823	0.39	CCDC115	CCDC115
1213	ENSG00000151914	7105.926647	0.096119611	0.045922106	2.093101121	0.036340129	0.39	DST	DST
1214	ENSG00000100151	970.7197917	-0.080114667	0.038275662	-2.093096835	0.036340511	0.39	PICK1	PICK1
1215	ENSG00000170791	414.9229079	0.149036982	0.071213596	2.092816388	0.036365548	NA	CHCHD7	CHCHD7
1216	ENSG00000182676	13.10023546	0.424607962	0.202902977	2.092665019	0.036379068	NA	PPP1R27	PPP1R27
1217	ENSG00000083168	3773.894579	0.055952455	0.026740297	2.092439508	0.036399218	0.39	KAT6A	KAT6A
1218	ENSG00000164182	96.08457334	-0.210645058	0.100682193	-2.092177891	0.036422606	NA	NDUFAF2	NDUFAF2
1219	ENSG00000198728	6717.550216	0.075197667	0.035947939	2.091849191	0.036452008	0.39	LDB1	LDB1
1220	ENSG00000115091	4566.410728	-0.080960127	0.038708674	-2.091524171	0.036481102	0.39	ACTR3	ACTR3
1221	ENSG00000165591	47.73044789	-0.49860511	0.238521429	-2.090399642	0.036581915	NA	FAAH2	FAAH2
1222	ENSG00000176624	1211.924288	0.068599714	0.032818145	2.090298352	0.036591007	0.39	MEX3C	MEX3C
1223	ENSG00000175166	4668.095876	-0.056770237	0.027163087	-2.089977339	0.036619835	0.39	PSMD2	PSMD2
1224	ENSG00000162437	595.4395441	0.180414854	0.086335347	2.089698595	0.036644883	0.39	RAVER2	RAVER2
1225	ENSG00000174996	1358.053538	-0.127639014	0.061100418	-2.08900395	0.036707368	0.39	KLC2	KLC2
1226	ENSG00000198720	302.9533898	-0.176373814	0.084443205	-2.08866794	0.036737625	NA	ANKRD13B	ANKRD13B
1227	ENSG00000197860	291.1629064	0.142613261	0.068290172	2.088342376	0.036766961	NA	SGTB	SGTB
1228	ENSG00000181773	34.0944968	-0.500124957	0.239492396	-2.088270714	0.036773422	NA	GPR3	GPR3
1229	ENSG00000243156	1475.141096	0.135723985	0.065029349	2.087118913	0.036877387	0.39	MICAL3	MICAL3
1230	ENSG00000100418	1462.521998	-0.073185163	0.035066866	-2.087017497	0.036886553	0.39	DESI1	DESI1
1231	ENSG00000137413	1236.30679	-0.076273481	0.036547425	-2.0869728	0.036890593	0.39	TAF8	TAF8
1232	ENSG00000133805	411.0603242	-0.145690443	0.069813019	-2.086866398	0.036900213	NA	AMPD3	AMPD3
1233	ENSG00000106355	342.5282915	-0.119668726	0.057350721	-2.086612399	0.036923186	NA	LSM5	LSM5
1234	ENSG00000197380	245.0363417	0.261894108	0.125514907	2.086557807	0.036928125	NA	DACT3	DACT3
1235	ENSG00000101850	238.104602	-0.20811395	0.099748811	-2.086380246	0.036944193	NA	GPR143	GPR143
1236	ENSG00000168476	2052.977878	-0.149544345	0.071729657	-2.084832854	0.037084475	0.39	REEP4	REEP4
1237	ENSG00000169550	2108.158901	0.329325113	0.157969845	2.08473404	0.037093449	0.39	MUC15	MUC15
1238	ENSG00000116761	34.51660767	0.288831961	0.13857537	2.084295074	0.037133335	NA	CTH	CTH
1239	ENSG00000204950	100.4458975	0.44047061	0.211354936	2.084032756	0.037157188	NA	LRRC10B	LRRC10B
1240	ENSG00000285043	63.56761526	0.214644642	0.102997291	2.083983375	0.03716168	NA		ENSG00000285043
1241	ENSG00000143499	2250.962707	-0.098454587	0.047250999	-2.083650927	0.037191931	0.39	SMYD2	SMYD2
1242	ENSG00000179750	65.95458681	-0.551135808	0.264572571	-2.08311771	0.037240495	NA	APOBEC3B	APOBEC3B
1243	ENSG00000100023	2685.328718	-0.092361739	0.044347884	-2.082663946	0.037281866	0.39	PPIL2	PPIL2
1244	ENSG00000112655	5687.110721	0.09585196	0.046050103	2.081471144	0.037390803	0.39	PTK7	PTK7
1245	ENSG00000179046	345.3126427	-0.283557875	0.136231158	-2.081446556	0.037393051	NA	TRIML2	TRIML2
1246	ENSG00000189308	622.1247266	0.087560064	0.042068642	2.081361807	0.037400802	0.39	LIN54	LIN54
1247	ENSG00000163239	269.9571043	-0.188013166	0.090346388	-2.081025806	0.037431544	NA	TDRD10	TDRD10
1248	ENSG00000103342	3694.686248	-0.098188323	0.047187344	-2.080819017	0.037450475	0.39	GSPT1	GSPT1
1249	ENSG00000004468	90.95906654	-0.380738139	0.183076228	-2.079669997	0.037555812	NA	CD38	CD38
1250	ENSG00000204611	286.8095628	0.118694823	0.057084973	2.079265643	0.037592941	NA	ZNF616	ZNF616
1251	ENSG00000167483	60.36427803	-0.368368144	0.177172519	-2.079149449	0.037603616	NA	NIBAN3	NIBAN3
1252	ENSG00000196510	813.2741508	-0.105036124	0.050523241	-2.078966459	0.037620433	0.39	ANAPC7	ANAPC7
1253	ENSG00000173546	9356.111999	0.196660455	0.09459697	2.078929753	0.037623808	0.39	CSPG4	CSPG4
1254	ENSG00000196208	79.33962538	0.620108509	0.298311619	2.078727305	0.037642422	NA	GREB1	GREB1
1255	ENSG00000151893	2379.295792	-0.088603255	0.042624528	-2.078691783	0.037645689	0.39	CACUL1	CACUL1
1256	ENSG00000170927	17.00380652	-0.664379283	0.319728903	-2.077945649	0.037714365	NA	PKHD1	PKHD1
1257	ENSG00000170385	1233.187188	0.12774686	0.061487008	2.077623611	0.03774404	0.39	SLC30A1	SLC30A1
1258	ENSG00000006831	2671.482657	-0.13270036	0.063901447	-2.07664092	0.037834713	0.39	ADIPOR2	ADIPOR2
1259	ENSG00000108342	33.93550066	0.530850502	0.255647714	2.076492276	0.037848445	NA	CSF3	CSF3
1260	ENSG00000153179	2419.705957	0.095610606	0.046054501	2.076031774	0.037891012	0.39	RASSF3	RASSF3
1261	ENSG00000140030	144.047567	0.191087988	0.092102798	2.074725117	0.038012018	NA	GPR65	GPR65
1262	ENSG00000133243	4399.827059	-0.063559336	0.03064187	-2.074264257	0.038054775	0.4	BTBD2	BTBD2
1263	ENSG00000136925	604.3542692	0.100503958	0.048458791	2.074008776	0.038078496	0.4	TSTD2	TSTD2
1264	ENSG00000131171	2423.289952	0.075780587	0.03654064	2.073871363	0.038091259	0.4	SH3BGRL	SH3BGRL
1265	ENSG00000139687	2182.174632	0.081775579	0.039442075	2.073308215	0.038143605	0.4	RB1	RB1
1266	ENSG00000178695	12299.21521	0.130788022	0.06309359	2.072920897	0.038179642	0.4	KCTD12	KCTD12
1267	ENSG00000157693	499.3077262	-0.131087378	0.063253375	-2.072417151	0.038226555	0.4	TMEM268	TMEM268
1268	ENSG00000106299	3237.071452	0.091038167	0.043929467	2.07237134	0.038230824	0.4	WASL	WASL
1269	ENSG00000164011	336.1061707	-0.099891807	0.048204895	-2.072233675	0.038243654	NA	ZNF691	ZNF691
1270	ENSG00000115363	901.6384517	-0.145814813	0.07036993	-2.072118213	0.038254418	0.4	EVA1A	EVA1A
1271	ENSG00000149346	414.3233131	-0.13379684	0.064580204	-2.071793378	0.038284715	NA	SLX4IP	SLX4IP
1272	ENSG00000168329	459.1612512	0.590368818	0.285021865	2.071310622	0.038329777	0.4	CX3CR1	CX3CR1
1273	ENSG00000163156	640.5051786	-0.080896716	0.039077722	-2.070149207	0.038438374	0.4	SCNM1	SCNM1
1274	ENSG00000166313	1002.837577	0.081359197	0.039301473	2.070130984	0.03844008	0.4	APBB1	APBB1
1275	ENSG00000181666	1488.375211	-0.075435474	0.036440339	-2.070108984	0.03844214	0.4	ZNF875	ZNF875
1276	ENSG00000089639	792.1809792	0.111574161	0.053905238	2.069820388	0.038469167	0.4	GMIP	GMIP
1277	ENSG00000003393	1018.243367	0.070074438	0.033866944	2.069110189	0.038535748	0.4	ALS2	ALS2
1278	ENSG00000084693	935.1828824	0.072398848	0.035009738	2.067963165	0.038643487	0.4	AGBL5	AGBL5
1279	ENSG00000134333	5937.853771	0.138103199	0.066815547	2.066932094	0.038740553	0.4	LDHA	LDHA
1280	ENSG00000116670	370.06029	0.214569297	0.103825943	2.066625065	0.038769497	NA	MAD2L2	MAD2L2
1281	ENSG00000164985	2483.162156	0.08911617	0.043128134	2.06631176	0.038799052	0.4	PSIP1	PSIP1
1282	ENSG00000008513	3935.860493	-0.148245052	0.071744362	-2.066295491	0.038800587	0.4	ST3GAL1	ST3GAL1
1283	ENSG00000156172	188.4357256	-0.165629772	0.080241913	-2.064130413	0.039005353	NA	CFAP418	CFAP418
1284	ENSG00000184787	3481.052287	-0.063413937	0.030722718	-2.064073136	0.039010783	0.4	UBE2G2	UBE2G2
1285	ENSG00000171786	21.58173729	-0.35010479	0.169635434	-2.063865907	0.039030432	NA	NHLH1	NHLH1
1286	ENSG00000122432	17.77628397	0.366804733	0.177785149	2.063191078	0.039094477	NA	SPATA1	SPATA1
1287	ENSG00000170684	40.4814261	-0.282561131	0.136974685	-2.062871182	0.039124869	NA	ZNF296	ZNF296
1288	ENSG00000133316	540.0554614	-0.09231599	0.044756459	-2.062629456	0.039147847	0.4	WDR74	WDR74
1289	ENSG00000048392	978.4037082	0.087974394	0.04266319	2.062067859	0.039201276	0.4	RRM2B	RRM2B
1290	ENSG00000165617	699.2302294	0.224656249	0.109045573	2.060205134	0.039378934	0.4	DACT1	DACT1
1291	ENSG00000159720	2890.74317	-0.080799519	0.039242442	-2.058982943	0.039495873	0.4	ATP6V0D1	ATP6V0D1
1292	ENSG00000109906	4200.415047	-0.484727144	0.235428362	-2.058915668	0.039502318	0.4	ZBTB16	ZBTB16
1293	ENSG00000213901	61.02440624	-0.246406899	0.119682151	-2.05884417	0.039509169	NA	SLC23A3	SLC23A3
1294	ENSG00000223658	12.36968555	0.489363374	0.237699839	2.058745078	0.039518665	NA	C1GALT1C1L	C1GALT1C1L
1295	ENSG00000131748	3079.440523	-0.081057933	0.039373648	-2.05868487	0.039524437	0.4	STARD3	STARD3
1296	ENSG00000123411	764.7828818	0.101474729	0.049294755	2.058529943	0.03953929	0.4	IKZF4	IKZF4
1297	ENSG00000118503	2402.787102	-0.194706911	0.094644015	-2.057255405	0.039661665	0.4	TNFAIP3	TNFAIP3
1298	ENSG00000111912	756.3004676	0.174448946	0.08481682	2.056773022	0.039708064	0.4	NCOA7	NCOA7
1299	ENSG00000171368	426.9320411	0.23462101	0.114093109	2.056399479	0.039744026	NA	TPPP	TPPP
1300	ENSG00000127054	5872.642585	-0.077616017	0.037745822	-2.056280991	0.039755439	0.4	INTS11	INTS11
1301	ENSG00000213859	458.2918606	0.130793984	0.063611394	2.056140831	0.039768944	0.4	KCTD11	KCTD11
1302	ENSG00000105173	1692.999171	-0.186235479	0.090604264	-2.05548249	0.039832425	0.4	CCNE1	CCNE1
1303	ENSG00000138363	1759.948271	0.091548813	0.044540976	2.055384059	0.039841924	0.4	ATIC	ATIC
1304	ENSG00000163818	483.3061506	0.103867976	0.050571396	2.053887842	0.039986548	0.4	LZTFL1	LZTFL1
1305	ENSG00000102575	420.3216031	0.193516862	0.094253936	2.053143567	0.040058656	NA	ACP5	ACP5
1306	ENSG00000168807	1020.093381	-0.113439457	0.055253413	-2.053076008	0.040065206	0.4	SNTB2	SNTB2
1307	ENSG00000135074	2444.437876	-0.24199048	0.117903496	-2.052445333	0.040126403	0.4	ADAM19	ADAM19
1308	ENSG00000176783	1466.146044	-0.070056809	0.034135539	-2.05231298	0.040139255	0.4	RUFY1	RUFY1
1309	ENSG00000105520	1986.079893	0.084939548	0.04139096	2.052127988	0.040157226	0.4	PLPPR2	PLPPR2
1310	ENSG00000100036	79.63556131	0.249157925	0.121419801	2.052037005	0.040166066	NA	SLC35E4	SLC35E4
1311	ENSG00000141570	206.1728397	-0.123934246	0.060399158	-2.051920075	0.040177431	NA	CBX8	CBX8
1312	ENSG00000081026	1211.353252	0.115319989	0.05620369	2.051822381	0.040186927	0.4	MAGI3	MAGI3
1313	ENSG00000100612	438.0442969	0.138898329	0.067703258	2.051575256	0.040210959	0.4	DHRS7	DHRS7
1314	ENSG00000108106	763.1948236	-0.127579005	0.062192947	-2.05134202	0.040233651	0.4	UBE2S	UBE2S
1315	ENSG00000180818	30.02252552	0.648957105	0.316362917	2.051305855	0.040237171	NA	HOXC10	HOXC10
1316	ENSG00000151148	2510.432599	-0.085959231	0.041919362	-2.050585399	0.040307339	0.4	UBE3B	UBE3B
1317	ENSG00000235162	266.7471429	-0.241231098	0.117650558	-2.050403337	0.040325088	NA	C12orf75	C12orf75
1318	ENSG00000146072	2811.228036	0.147489458	0.071938029	2.050229344	0.040342056	0.4	TNFRSF21	TNFRSF21
1319	ENSG00000124256	35.12882805	-0.39220928	0.191302071	-2.050209267	0.040344014	NA	ZBP1	ZBP1
1320	ENSG00000038382	4240.234793	0.085067281	0.041496059	2.050008663	0.040363585	0.4	TRIO	TRIO
1321	ENSG00000143633	445.1090005	-0.092520153	0.045132192	-2.049981381	0.040366248	0.4	C1orf131	C1orf131
1322	ENSG00000125730	1041.536182	0.515024735	0.251240232	2.049929387	0.040371322	0.4	C3	C3
1323	ENSG00000232434	655.3279243	0.175197747	0.085513997	2.048761048	0.040485486	0.4	AJM1	AJM1
1324	ENSG00000141096	27.29277515	-0.411027453	0.200714604	-2.047820366	0.040577604	NA	DPEP3	DPEP3
1325	ENSG00000162591	1051.240522	0.243894076	0.119106242	2.047701873	0.04058922	0.4	MEGF6	MEGF6
1326	ENSG00000054116	1326.90537	-0.057488599	0.028078492	-2.047424741	0.040616399	0.4	TRAPPC3	TRAPPC3
1327	ENSG00000167244	54546.95484	0.179335052	0.087628566	2.046536407	0.040703624	0.4	IGF2	IGF2
1328	ENSG00000180592	144.2390369	0.2057397	0.100534693	2.046454757	0.040711649	NA	SKIDA1	SKIDA1
1329	ENSG00000169071	440.3203299	0.153688195	0.07510223	2.046386575	0.040718352	0.4	ROR2	ROR2
1330	ENSG00000171456	4573.93907	0.074531858	0.036422991	2.046286036	0.040728237	0.4	ASXL1	ASXL1
1331	ENSG00000134324	1587.837154	-0.177332234	0.086660995	-2.046275076	0.040729314	0.4	LPIN1	LPIN1
1332	ENSG00000159479	789.1546175	-0.059029874	0.028850682	-2.046047757	0.040751672	0.4	MED8	MED8
1333	ENSG00000100330	366.1512166	0.120417305	0.058853931	2.046036757	0.040752754	NA	MTMR3	MTMR3
1334	ENSG00000188672	26.10978643	-0.497130751	0.243039807	-2.045470481	0.040808497	NA	RHCE	RHCE
1335	ENSG00000120049	184.8161975	-0.174595446	0.085358421	-2.045439043	0.040811593	NA	KCNIP2	KCNIP2
1336	ENSG00000162980	1208.257494	0.083800952	0.040975142	2.045165621	0.040838533	0.4	ARL5A	ARL5A
1337	ENSG00000166592	1457.920377	0.299305041	0.146364868	2.044924069	0.040862345	0.4	RRAD	RRAD
1338	ENSG00000144635	794.9955744	-0.088447034	0.043261811	-2.04445982	0.040908143	0.4	DYNC1LI1	DYNC1LI1
1339	ENSG00000171861	216.839588	-0.108008698	0.052849952	-2.043685833	0.040984594	NA	MRM3	MRM3
1340	ENSG00000159210	845.1163047	-0.066965244	0.032800007	-2.041622838	0.041188958	0.4	SNF8	SNF8
1341	ENSG00000108950	1341.462164	0.184445713	0.090389164	2.040573281	0.04129326	0.4	FAM20A	FAM20A
1342	ENSG00000108651	1182.865416	-0.065423407	0.032063076	-2.040459493	0.041304582	0.4	UTP6	UTP6
1343	ENSG00000143793	675.7342439	-0.080398024	0.03941274	-2.039899402	0.041360346	0.4	C1orf35	C1orf35
1344	ENSG00000111328	1802.042331	0.092383735	0.045296405	2.039537918	0.041396371	0.4	CDK2AP1	CDK2AP1
1345	ENSG00000137842	686.5372725	-0.11467876	0.056231432	-2.039406739	0.04140945	0.4	TMEM62	TMEM62
1346	ENSG00000197256	6353.667603	0.093667484	0.045969194	2.037614235	0.041588527	0.4	KANK2	KANK2
1347	ENSG00000147535	1074.230426	-0.116145382	0.057007776	-2.037360348	0.041613944	0.4	PLPP5	PLPP5
1348	ENSG00000107957	6770.965403	0.165973657	0.081473523	2.037148405	0.041635172	0.4	SH3PXD2A	SH3PXD2A
1349	ENSG00000165055	749.1806171	-0.097188531	0.04770888	-2.037116163	0.041638403	0.4	METTL2B	METTL2B
1350	ENSG00000143621	3412.797305	-0.064607532	0.031717149	-2.036990532	0.041650991	0.4	ILF2	ILF2
1351	ENSG00000153391	505.6620522	-0.13091458	0.064273645	-2.036831427	0.041666938	0.4	INO80C	INO80C
1352	ENSG00000179950	3265.500752	-0.069359934	0.034058184	-2.03651297	0.041698872	0.4	PUF60	PUF60
1353	ENSG00000132698	554.4479851	0.182783469	0.089762677	2.03629699	0.041720542	0.4	RAB25	RAB25
1354	ENSG00000135912	1303.346944	-0.108150896	0.053141999	-2.03513037	0.041837757	0.4	TTLL4	TTLL4
1355	ENSG00000105866	201.3537542	0.119723943	0.058847967	2.034461828	0.041905053	NA	SP4	SP4
1356	ENSG00000254004	601.6077409	0.07878374	0.038735847	2.033871619	0.041964541	0.4	ZNF260	ZNF260
1357	ENSG00000145545	187.9184139	0.140368977	0.06901628	2.033853129	0.041966406	NA	SRD5A1	SRD5A1
1358	ENSG00000105438	7106.186446	-0.069036898	0.033947345	-2.033646453	0.041987255	0.4	KDELR1	KDELR1
1359	ENSG00000109814	913.3773005	0.120337051	0.059209905	2.032380396	0.042115161	0.41	UGDH	UGDH
1360	ENSG00000170961	197.2322114	0.408989893	0.201264639	2.0321001	0.042143523	NA	HAS2	HAS2
1361	ENSG00000115464	2216.219736	0.076650334	0.037728665	2.031620615	0.042192078	0.41	USP34	USP34
1362	ENSG00000160007	2355.020738	0.12789863	0.062958197	2.031484965	0.042205823	0.41	ARHGAP35	ARHGAP35
1363	ENSG00000218739	1105.825902	-0.079801233	0.039296319	-2.03075595	0.042279758	0.41	CEBPZOS	CEBPZOS
1364	ENSG00000184371	5427.746511	0.121461159	0.05985215	2.029353327	0.042422315	0.41	CSF1	CSF1
1365	ENSG00000107036	1797.787422	0.060157192	0.029656863	2.02844081	0.042515279	0.41	RIC1	RIC1
1366	ENSG00000130066	13223.78404	-0.19353358	0.095418533	-2.028259854	0.042533734	0.41	SAT1	SAT1
1367	ENSG00000147044	871.2890729	-0.078108108	0.038517519	-2.02785926	0.042574614	0.41	CASK	CASK
1368	ENSG00000127837	2692.171433	-0.060201607	0.029692295	-2.0275161	0.04260966	0.41	AAMP	AAMP
1369	ENSG00000163378	2011.838052	0.11884713	0.058645752	2.026525807	0.042710931	0.41	EOGT	EOGT
1370	ENSG00000162599	1022.499596	-0.118548166	0.058503748	-2.026334577	0.04273051	0.41	NFIA	NFIA
1371	ENSG00000092051	126.0457927	-0.550349203	0.271651951	-2.025935024	0.042771444	NA	JPH4	JPH4
1372	ENSG00000177556	786.1418179	-0.094468221	0.04662997	-2.025912107	0.042773792	0.41	ATOX1	ATOX1
1373	ENSG00000011198	1021.61243	-0.120507112	0.059499669	-2.025340883	0.042832373	0.41	ABHD5	ABHD5
1374	ENSG00000127951	1236.552549	-0.258075745	0.127435031	-2.025155427	0.042851407	0.41	FGL2	FGL2
1375	ENSG00000272031	38.34957936	-0.246688775	0.121820834	-2.025013029	0.042866026	NA	ANKRD34A	ANKRD34A
1376	ENSG00000170876	4085.577076	-0.089182054	0.044052607	-2.024444386	0.042924449	0.41	TMEM43	TMEM43
1377	ENSG00000183853	5210.961722	0.162923941	0.080506019	2.023748577	0.042996028	0.41	KIRREL1	KIRREL1
1378	ENSG00000110203	32.14687986	-0.700373128	0.346116897	-2.02351614	0.043019961	NA	FOLR3	FOLR3
1379	ENSG00000159352	2324.784242	-0.063148883	0.031210709	-2.023308225	0.043041379	0.41	PSMD4	PSMD4
1380	ENSG00000154359	1414.281475	-0.185531263	0.091721585	-2.022765567	0.043097323	0.41	LONRF1	LONRF1
1381	ENSG00000103034	345.1666637	0.311081094	0.153795707	2.022690361	0.043105081	NA	NDRG4	NDRG4
1382	ENSG00000266826	13.56790669	-0.541816154	0.2679048	-2.022420475	0.043132932	NA	IGBP1C	IGBP1C
1383	ENSG00000198019	205.6750862	0.244320294	0.120836205	2.02191301	0.04318534	NA	FCGR1BP	FCGR1BP
1384	ENSG00000153976	441.7644694	-0.174331858	0.086224934	-2.021826522	0.043194277	0.41	HS3ST3A1	HS3ST3A1
1385	ENSG00000112079	2289.663907	-0.086242812	0.042656963	-2.021775695	0.04319953	0.41	STK38	STK38
1386	ENSG00000005448	249.6622445	0.118614333	0.058668592	2.021768866	0.043200236	NA	WDR54	WDR54
1387	ENSG00000063587	626.0128554	0.108301005	0.053584699	2.021118096	0.043267542	0.41	ZNF275	ZNF275
1388	ENSG00000073969	942.429514	-0.08512437	0.042119696	-2.021011014	0.043278625	0.41	NSF	NSF
1389	ENSG00000105472	803.6311489	0.137670822	0.068131753	2.020655787	0.04331541	0.41	CLEC11A	CLEC11A
1390	ENSG00000120457	778.607224	0.227401049	0.112556174	2.020333865	0.043348768	0.41	KCNJ5	KCNJ5
1391	ENSG00000139219	77.01362302	-0.262308527	0.129857609	-2.019970408	0.043386457	NA	COL2A1	COL2A1
1392	ENSG00000243978	90.13980625	-0.407320159	0.201727702	-2.019158277	0.043470771	NA	RTL9	RTL9
1393	ENSG00000157570	5738.903791	0.136765028	0.067761535	2.018328347	0.043557076	0.41	TSPAN18	TSPAN18
1394	ENSG00000167771	70.60491989	0.323243732	0.160167237	2.018163878	0.043574197	NA	RCOR2	RCOR2
1395	ENSG00000138134	84.57385185	0.307478039	0.152408025	2.017466191	0.043646886	NA	STAMBPL1	STAMBPL1
1396	ENSG00000003436	10544.48192	-0.144481654	0.071619729	-2.017344331	0.043659592	0.41	TFPI	TFPI
1397	ENSG00000130706	2193.523689	-0.080175045	0.039747975	-2.01708503	0.043686641	0.41	ADRM1	ADRM1
1398	ENSG00000116741	921.3075237	-0.265008796	0.131408188	-2.016684041	0.043728496	0.41	RGS2	RGS2
1399	ENSG00000179115	1602.476444	-0.086821764	0.043066249	-2.016004787	0.043799475	0.41	FARSA	FARSA
1400	ENSG00000111339	239.9827356	0.395103761	0.195991972	2.015918089	0.043808542	NA	ART4	ART4
1401	ENSG00000115355	1570.254196	0.107342891	0.053253108	2.015711285	0.043830175	0.41	CCDC88A	CCDC88A
1402	ENSG00000161509	601.9644954	0.2021307	0.100283984	2.015583056	0.043843593	0.41	GRIN2C	GRIN2C
1403	ENSG00000204410	203.1659675	-0.164727636	0.081747103	-2.015088364	0.043895391	NA	MSH5	MSH5
1404	ENSG00000188827	508.2604026	-0.110796875	0.054996108	-2.01463118	0.043943308	0.41	SLX4	SLX4
1405	ENSG00000068354	816.815337	-0.090124031	0.044756515	-2.013651653	0.044046119	0.41	TBC1D25	TBC1D25
1406	ENSG00000206052	812.1979902	0.168611495	0.083745809	2.013372332	0.044075474	0.41	DOK6	DOK6
1407	ENSG00000089094	1159.182063	0.068020316	0.03380147	2.012347896	0.044183277	0.41	KDM2B	KDM2B
1408	ENSG00000139780	82.83325421	0.535165069	0.265958592	2.012211999	0.044197594	NA	METTL21C	METTL21C
1409	ENSG00000213341	763.3837581	-0.080489196	0.040015951	-2.011427791	0.04428029	0.41	CHUK	CHUK
1410	ENSG00000115641	2138.872897	-0.136655729	0.067977165	-2.010318141	0.044397528	0.41	FHL2	FHL2
1411	ENSG00000103381	1881.708132	-0.093121119	0.046330251	-2.009942019	0.044437326	0.41	CPPED1	CPPED1
1412	ENSG00000118680	9962.825276	-0.054851466	0.027295305	-2.009556827	0.044478114	0.41	MYL12B	MYL12B
1413	ENSG00000196565	2353.764935	-0.594107506	0.295670111	-2.009359362	0.044499037	0.41	HBG2	HBG2
1414	ENSG00000144034	338.165912	-0.12938153	0.064404405	-2.008892541	0.044548531	NA	TPRKB	TPRKB
1415	ENSG00000102030	649.099204	-0.119009622	0.059242811	-2.008844962	0.044553578	0.41	NAA10	NAA10
1416	ENSG00000162512	4223.898279	0.114248148	0.056879642	2.008594713	0.044580133	0.41	SDC3	SDC3
1417	ENSG00000154655	21.80180247	0.393989852	0.196187968	2.008226373	0.044619242	NA	L3MBTL4	L3MBTL4
1418	ENSG00000172349	715.1299316	-0.137246241	0.068362147	-2.007635017	0.044682091	0.41	IL16	IL16
1419	ENSG00000170837	144.1844204	-0.270526189	0.134771967	-2.007288278	0.044718977	NA	GPR27	GPR27
1420	ENSG00000148926	6309.505175	-0.275177314	0.137091999	-2.007245614	0.044723517	0.41	ADM	ADM
1421	ENSG00000080345	2152.619759	0.075635475	0.037696521	2.006431179	0.044810265	0.41	RIF1	RIF1
1422	ENSG00000014919	800.7056771	-0.068076841	0.033932319	-2.006253724	0.044829185	0.41	COX15	COX15
1423	ENSG00000079313	3305.065733	-0.062080101	0.030945801	-2.006091268	0.044846511	0.41	REXO1	REXO1
1424	ENSG00000183751	1240.627259	-0.081529235	0.040644527	-2.005909319	0.044865924	0.41	TBL3	TBL3
1425	ENSG00000073282	900.4397731	0.138303521	0.068951996	2.005794322	0.044878197	0.41	TP63	TP63
1426	ENSG00000170421	29601.04268	-0.120379906	0.060017213	-2.005756352	0.04488225	0.41	KRT8	KRT8
1427	ENSG00000169314	47.63008942	0.378749385	0.18883215	2.005746297	0.044883323	NA	C22orf15	C22orf15
1428	ENSG00000169375	2712.24381	0.053624453	0.026741677	2.005276398	0.044933507	0.41	SIN3A	SIN3A
1429	ENSG00000141543	1951.542478	-0.092388404	0.046086054	-2.004693301	0.044995845	0.41	EIF4A3	EIF4A3
1430	ENSG00000250067	469.475868	-0.161430348	0.080550188	-2.004096474	0.045059727	0.41	YJEFN3	YJEFN3
1431	ENSG00000148516	2582.685466	0.103221324	0.051513044	2.003790009	0.04509256	0.41	ZEB1	ZEB1
1432	ENSG00000053702	276.4667579	0.180964521	0.090326991	2.003437935	0.045130303	NA	NRIP2	NRIP2
1433	ENSG00000104853	6198.539667	-0.070593116	0.035236163	-2.003428007	0.045131368	0.41	CLPTM1	CLPTM1
1434	ENSG00000135077	525.132914	0.169339796	0.084536083	2.003165869	0.045159488	0.41	HAVCR2	HAVCR2
1435	ENSG00000151229	560.2088361	0.121093069	0.060460134	2.002858103	0.045192521	0.41	SLC2A13	SLC2A13
1436	ENSG00000074047	202.6278532	0.284911002	0.142268231	2.002632632	0.045216735	NA	GLI2	GLI2
1437	ENSG00000137507	8786.518977	0.149598268	0.074706711	2.002474295	0.045233745	0.41	LRRC32	LRRC32
1438	ENSG00000038532	1787.682885	-0.090947708	0.045424241	-2.002184451	0.045264897	0.41	CLEC16A	CLEC16A
1439	ENSG00000101146	896.4813612	-0.064273899	0.032105698	-2.001946797	0.045290454	0.41	RAE1	RAE1
1440	ENSG00000120656	435.8361764	-0.105616214	0.052782987	-2.000951827	0.045397582	0.41	TAF12	TAF12
1441	ENSG00000110047	6384.113931	-0.111773664	0.055878764	-2.000288767	0.045469091	0.41	EHD1	EHD1
1442	ENSG00000109991	30.43065133	0.416208868	0.208083213	2.000203972	0.045478243	NA	P2RX3	P2RX3
1443	ENSG00000196632	77.94005082	-0.310967733	0.155481971	-2.000024384	0.045497631	NA	WNK3	WNK3
1444	ENSG00000108219	10524.58538	-0.127766767	0.063915139	-1.999006312	0.045607671	0.41	TSPAN14	TSPAN14
1445	ENSG00000046604	2579.115052	-0.124144469	0.062123252	-1.998357534	0.045677912	0.41	DSG2	DSG2
1446	ENSG00000196526	387.2588814	0.143441616	0.071784412	1.998227908	0.045691957	NA	AFAP1	AFAP1
1447	ENSG00000164896	3024.293456	-0.0711574	0.035613151	-1.998065245	0.045709587	0.41	FASTK	FASTK
1448	ENSG00000079385	3809.567792	0.175239076	0.087707056	1.9980043	0.045716194	0.41	CEACAM1	CEACAM1
1449	ENSG00000197362	192.7208294	0.151757488	0.075962991	1.997781899	0.045740311	NA	ZNF786	ZNF786
1450	ENSG00000005483	3303.430894	0.084513146	0.04230839	1.997550533	0.045765411	0.41	KMT2E	KMT2E
1451	ENSG00000170807	50.82268509	0.533700886	0.267191051	1.997450456	0.045776271	NA	LMOD2	LMOD2
1452	ENSG00000158793	971.3496517	-0.068213128	0.034201551	-1.994445463	0.046103394	0.41	NIT1	NIT1
1453	ENSG00000106397	4813.182629	-0.078771453	0.039503675	-1.994028511	0.046148939	0.41	PLOD3	PLOD3
1454	ENSG00000115275	4856.289284	-0.079021697	0.03963023	-1.993975247	0.04615476	0.41	MOGS	MOGS
1455	ENSG00000165424	3184.772997	0.130614699	0.065506683	1.99391412	0.046161441	0.41	ZCCHC24	ZCCHC24
1456	ENSG00000099821	1778.04728	-0.076522534	0.038443037	-1.990543381	0.04653111	0.42	POLRMT	POLRMT
1457	ENSG00000081189	3315.7131	0.09362165	0.047043028	1.990128046	0.046576832	0.42	MEF2C	MEF2C
1458	ENSG00000005893	4479.755381	-0.073828114	0.037105924	-1.989658428	0.046628575	0.42	LAMP2	LAMP2
1459	ENSG00000125459	425.8849798	-0.118826204	0.059723331	-1.989611126	0.04663379	NA	MSTO1	MSTO1
1460	ENSG00000131697	609.357449	0.100922149	0.050733027	1.98927906	0.04667041	0.42	NPHP4	NPHP4
1461	ENSG00000142347	1706.510849	-0.105675999	0.053126492	-1.989139412	0.046685817	0.42	MYO1F	MYO1F
1462	ENSG00000158089	15.52371524	-0.542230213	0.272631471	-1.988876086	0.046714882	NA	GALNT14	GALNT14
1463	ENSG00000154945	2093.771766	0.065101223	0.032743238	1.988234085	0.046785807	0.42	ANKRD40	ANKRD40
1464	ENSG00000117472	17.11688341	0.479862821	0.241463023	1.987313898	0.046887623	NA	TSPAN1	TSPAN1
1465	ENSG00000112159	1395.950433	0.095090551	0.047865101	1.986636394	0.046962705	0.42	MDN1	MDN1
1466	ENSG00000108344	3926.094181	-0.048556238	0.024443749	-1.98644806	0.046983595	0.42	PSMD3	PSMD3
1467	ENSG00000156853	501.5990164	0.095742336	0.048200413	1.9863385	0.04699575	0.42	ZNF689	ZNF689
1468	ENSG00000165702	24.27731108	-0.491825781	0.247617062	-1.986235428	0.047007189	NA	GFI1B	GFI1B
1469	ENSG00000129946	3868.977746	0.125041785	0.062957499	1.986130109	0.047018879	0.42	SHC2	SHC2
1470	ENSG00000014824	1818.296276	0.046469871	0.02339859	1.986011607	0.047032035	0.42	SLC30A9	SLC30A9
1471	ENSG00000135930	1394.205061	-0.051067753	0.0257177	-1.985704465	0.047066149	0.42	EIF4E2	EIF4E2
1472	ENSG00000118194	70.48298966	-0.320420713	0.161365388	-1.985684267	0.047068393	NA	TNNT2	TNNT2
1473	ENSG00000067066	2839.691365	0.075500369	0.038026065	1.985489928	0.04708999	0.42	SP100	SP100
1474	ENSG00000104341	1215.759753	0.115057891	0.057959892	1.98512947	0.047130069	0.42	LAPTM4B	LAPTM4B
1475	ENSG00000015285	868.5438768	-0.115716325	0.058305021	-1.984671709	0.047181008	0.42	WAS	WAS
1476	ENSG00000187735	1676.570194	0.05187558	0.026140841	1.984464852	0.047204043	0.42	TCEA1	TCEA1
1477	ENSG00000187231	1371.725301	0.089341973	0.045024124	1.984313405	0.047220913	0.42	SESTD1	SESTD1
1478	ENSG00000126264	104.1769047	-0.219735022	0.110737384	-1.984289435	0.047223583	NA	HCST	HCST
1479	ENSG00000101464	766.5742189	-0.103701211	0.05226407	-1.98417787	0.047236015	0.42	PIGU	PIGU
1480	ENSG00000136451	2382.275376	0.054839571	0.027668912	1.981992308	0.047480102	0.42	VEZF1	VEZF1
1481	ENSG00000136935	979.2023997	-0.073934968	0.037307985	-1.981746487	0.047507621	0.42	GOLGA1	GOLGA1
1482	ENSG00000006534	1085.497467	0.137480774	0.069374232	1.981726787	0.047509827	0.42	ALDH3B1	ALDH3B1
1483	ENSG00000135925	197.2196501	0.372469148	0.187975241	1.981479829	0.047537489	NA	WNT10A	WNT10A
1484	ENSG00000148481	1232.096669	-0.085546091	0.043175509	-1.981356874	0.047551266	0.42	MINDY3	MINDY3
1485	ENSG00000004059	2123.150193	-0.068505381	0.034579092	-1.981121421	0.047577659	0.42	ARF5	ARF5
1486	ENSG00000170448	256.675864	0.092200785	0.046557268	1.980373633	0.04766156	NA	NFXL1	NFXL1
1487	ENSG00000142856	259.3416809	-0.156675374	0.079131282	-1.979942316	0.047710011	NA	ITGB3BP	ITGB3BP
1488	ENSG00000115548	2247.864458	0.08969576	0.045308354	1.979673769	0.047740198	0.42	KDM3A	KDM3A
1489	ENSG00000198625	2924.437379	-0.082320294	0.041593548	-1.979160167	0.047797976	0.42	MDM4	MDM4
1490	ENSG00000175756	1689.512492	-0.078003993	0.039420996	-1.978742313	0.047845026	0.42	AURKAIP1	AURKAIP1
1491	ENSG00000171860	1307.202771	0.158019422	0.079902748	1.977646904	0.047968554	0.42	C3AR1	C3AR1
1492	ENSG00000116221	1431.320874	-0.056884862	0.028770772	-1.977175373	0.04802181	0.42	MRPL37	MRPL37
1493	ENSG00000113658	3186.308473	0.10456339	0.052899728	1.976633792	0.04808304	0.42	SMAD5	SMAD5
1494	ENSG00000157020	2955.812932	-0.055727555	0.028197751	-1.976312033	0.048119448	0.42	SEC13	SEC13
1495	ENSG00000132664	387.7314549	0.092709887	0.046959514	1.974251414	0.048353162	NA	POLR3F	POLR3F
1496	ENSG00000196449	423.8346604	-0.109652766	0.05554513	-1.974120244	0.048368072	NA	YRDC	YRDC
1497	ENSG00000005194	1347.282264	-0.069748938	0.035344802	-1.973386054	0.048451595	0.42	CIAPIN1	CIAPIN1
1498	ENSG00000150540	803.806149	0.116032746	0.058826676	1.97245119	0.048558123	0.42	HNMT	HNMT
1499	ENSG00000205189	2348.346529	-0.098176206	0.049776406	-1.972344217	0.048570325	0.42	ZBTB10	ZBTB10
1500	ENSG00000171724	68.40946714	-0.525966515	0.266705974	-1.972083743	0.048600048	NA	VAT1L	VAT1L
1501	ENSG00000153015	450.9367823	0.094873439	0.048152186	1.970283101	0.048805934	0.42	CWC27	CWC27
1502	ENSG00000184922	1911.371914	-0.126872487	0.06440603	-1.969885226	0.048851526	0.42	FMNL1	FMNL1
1503	ENSG00000107738	11606.18222	-0.131448301	0.066747309	-1.969342322	0.048913794	0.42	VSIR	VSIR
1504	ENSG00000142798	19441.10526	0.200055095	0.101602577	1.968996267	0.04895352	0.42	HSPG2	HSPG2
1505	ENSG00000134882	2012.251056	-0.085977829	0.043668226	-1.96888761	0.048965999	0.42	UBAC2	UBAC2
1506	ENSG00000130147	2563.568352	0.088561846	0.044984187	1.968732826	0.04898378	0.42	SH3BP4	SH3BP4
1507	ENSG00000104321	25.31884566	0.401869381	0.204137706	1.968619069	0.048996851	NA	TRPA1	TRPA1
1508	ENSG00000024862	576.8871593	-0.092185383	0.046834189	-1.968335198	0.049029483	0.42	CCDC28A	CCDC28A
1509	ENSG00000101337	4473.53105	-0.060102946	0.030559816	-1.966731301	0.049214196	0.42	TM9SF4	TM9SF4
1510	ENSG00000186951	1070.156825	0.10358257	0.052668788	1.96667845	0.049220293	0.42	PPARA	PPARA
1511	ENSG00000129460	656.361041	-0.07863004	0.039982706	-1.966601278	0.049229196	0.42	NGDN	NGDN
1512	ENSG00000156011	1576.397822	0.146157812	0.074323112	1.966518989	0.049238691	0.42	PSD3	PSD3
1513	ENSG00000179542	46.82766838	0.346494167	0.176285144	1.965532431	0.049352646	NA	SLITRK4	SLITRK4
1514	ENSG00000086991	200.9099487	-0.370619636	0.188586456	-1.965250545	0.049385246	NA	NOX4	NOX4
1515	ENSG00000175931	1921.642955	-0.062825908	0.031969861	-1.965160491	0.049395665	0.43	UBE2O	UBE2O
1516	ENSG00000137040	676.5610439	0.092319033	0.046977942	1.96515704	0.049396064	0.43	RANBP6	RANBP6
1517	ENSG00000268182	26.35515383	-0.326902351	0.166350482	-1.965142195	0.049397782	NA	SMIM17	SMIM17
1518	ENSG00000169016	417.8577244	-0.088604342	0.045092338	-1.964953385	0.049419633	NA	E2F6	E2F6
1519	ENSG00000174156	395.8017544	0.326757388	0.166304178	1.964817673	0.049435344	NA	GSTA3	GSTA3
1520	ENSG00000119938	289.1049324	0.368899654	0.187783148	1.964498188	0.049472346	NA	PPP1R3C	PPP1R3C
1521	ENSG00000139668	1177.663621	0.100278525	0.051061205	1.963888716	0.049542999	0.43	WDFY2	WDFY2
1522	ENSG00000076984	2655.851663	-0.060415447	0.030768419	-1.963553794	0.04958186	0.43	MAP2K7	MAP2K7
1523	ENSG00000197013	483.058233	-0.197568255	0.100619046	-1.963527415	0.049584922	0.43	ZNF429	ZNF429
1524	ENSG00000165175	1446.770227	0.16032592	0.081715024	1.96201277	0.049760998	0.43	MID1IP1	MID1IP1
1525	ENSG00000100813	8160.173219	-0.059200596	0.030174356	-1.961950638	0.049768231	0.43	ACIN1	ACIN1
1526	ENSG00000145365	380.2538749	0.155738588	0.079407904	1.961247932	0.049850108	NA	TIFA	TIFA
1527	ENSG00000140379	86.84546478	-0.428183642	0.218324716	-1.961223862	0.049852915	NA	BCL2A1	BCL2A1
1528	ENSG00000174851	1697.401232	-0.083702214	0.042678569	-1.961223519	0.049852954	0.43	YIF1A	YIF1A
1529	ENSG00000125970	4660.119474	-0.042343439	0.021597857	-1.960538948	0.04993283	0.43	RALY	RALY
1530	ENSG00000187479	993.4341688	0.347305069	0.17715888	1.960415803	0.04994721	0.43	C11orf96	C11orf96
1531	ENSG00000170956	46.53654034	-0.425943454	0.217272446	-1.960411743	0.049947684	NA	CEACAM3	CEACAM3
1532	ENSG00000104522	1557.669631	-0.13322633	0.067997823	-1.959273467	0.050080769	0.43	GFUS	GFUS
1533	ENSG00000162676	39.69335604	-0.312581398	0.159646791	-1.957956031	0.050235172	NA	GFI1	GFI1
1534	ENSG00000105929	55.06353963	0.695526583	0.355324861	1.957438555	0.050295929	NA	ATP6V0A4	ATP6V0A4
1535	ENSG00000075673	389.2473545	-0.878478945	0.448836353	-1.957236618	0.050319655	NA	ATP12A	ATP12A
1536	ENSG00000146757	219.6541126	0.11140937	0.056930491	1.956936768	0.050354903	NA	ZNF92	ZNF92
1537	ENSG00000164924	19745.06548	-0.062199912	0.031784948	-1.956898349	0.050359421	0.43	YWHAZ	YWHAZ
1538	ENSG00000090060	7049.905136	-0.048635543	0.024853745	-1.956869842	0.050362773	0.43	PAPOLA	PAPOLA
1539	ENSG00000177628	2187.270056	-0.116088604	0.059323635	-1.95686938	0.050362827	0.43	GBA1	GBA1
1540	ENSG00000086598	5300.842225	-0.055880639	0.028559767	-1.95662094	0.050392051	0.43	TMED2	TMED2
1541	ENSG00000152463	995.4113778	0.423036463	0.216246926	1.956265784	0.050433853	0.43	OLAH	OLAH
1542	ENSG00000184374	504.6056777	0.326428778	0.166904008	1.955787538	0.050490188	0.43	COLEC10	COLEC10
1543	ENSG00000105676	699.3834517	-0.084534259	0.043225884	-1.955639801	0.050507601	0.43	ARMC6	ARMC6
1544	ENSG00000125910	320.6412203	-0.21551683	0.110228224	-1.955187365	0.050560959	NA	S1PR4	S1PR4
1545	ENSG00000180785	676.4056806	0.323404604	0.165414577	1.955115507	0.050569438	0.43	OR51E1	OR51E1
1546	ENSG00000203859	74.45916266	-0.5167741	0.264331879	-1.955019959	0.050580715	NA	HSD3B2	HSD3B2
1547	ENSG00000099840	76.99628772	-0.208784054	0.10679403	-1.955016161	0.050581163	NA	IZUMO4	IZUMO4
1548	ENSG00000135047	11780.82957	-0.170267198	0.087131801	-1.954133818	0.050685394	0.43	CTSL	CTSL
1549	ENSG00000076716	3572.921867	0.214210767	0.109647626	1.953628856	0.050745125	0.43	GPC4	GPC4
1550	ENSG00000162298	5532.73595	-0.080186858	0.041047896	-1.953494958	0.050760974	0.43	SYVN1	SYVN1
1551	ENSG00000214212	70.3853923	-0.267468378	0.136932395	-1.95328781	0.050785501	NA	C19orf38	C19orf38
1552	ENSG00000171453	400.756453	-0.115143336	0.058988001	-1.951978953	0.050940703	NA	POLR1C	POLR1C
1553	ENSG00000151490	210.0304144	0.181241332	0.092883842	1.951268686	0.051025092	NA	PTPRO	PTPRO
1554	ENSG00000139514	895.3153102	-0.332092149	0.170322788	-1.949781073	0.051202218	0.43	SLC7A1	SLC7A1
1555	ENSG00000049323	6580.17007	0.14209616	0.072878518	1.949767415	0.051203847	0.43	LTBP1	LTBP1
1556	ENSG00000155287	1507.794186	-0.067583021	0.034663905	-1.949665542	0.051215996	0.43	SLC25A28	SLC25A28
1557	ENSG00000117115	177.7671902	-0.376974243	0.19336261	-1.949571547	0.051227207	NA	PADI2	PADI2
1558	ENSG00000113328	2086.80403	0.086524215	0.044381913	1.949537756	0.051231239	0.43	CCNG1	CCNG1
1559	ENSG00000150093	19720.20801	0.056376743	0.028931083	1.948656478	0.051336463	0.43	ITGB1	ITGB1
1560	ENSG00000165782	1442.849602	-0.070862602	0.036368905	-1.948439245	0.051362428	0.43	PIP4P1	PIP4P1
1561	ENSG00000025770	1623.413898	-0.08004712	0.041083313	-1.948409586	0.051365974	0.43	NCAPH2	NCAPH2
1562	ENSG00000110921	487.0804399	-0.099922547	0.051288214	-1.948255547	0.051384393	0.43	MVK	MVK
1563	ENSG00000099341	4166.581047	-0.077527267	0.039796907	-1.948072669	0.051406269	0.43	PSMD8	PSMD8
1564	ENSG00000123136	1711.139476	-0.086002561	0.044154486	-1.947764984	0.05144309	0.43	DDX39A	DDX39A
1565	ENSG00000173269	12403.689	0.098660871	0.050654438	1.947724114	0.051447983	0.43	MMRN2	MMRN2
1566	ENSG00000128463	771.829326	-0.064844457	0.033294436	-1.947606421	0.051462075	0.43	EMC4	EMC4
1567	ENSG00000166145	18374.90071	-0.126680554	0.06504531	-1.947573986	0.051465959	0.43	SPINT1	SPINT1
1568	ENSG00000107798	3791.91358	-0.152705358	0.078426798	-1.947106875	0.051521923	0.43	LIPA	LIPA
1569	ENSG00000142910	30059.94509	-0.117106164	0.060159152	-1.94660596	0.051581994	0.43	TINAGL1	TINAGL1
1570	ENSG00000105953	5345.983465	-0.070325432	0.036127334	-1.946599001	0.051582828	0.43	OGDH	OGDH
1571	ENSG00000136546	1734.920604	0.222928505	0.114553912	1.946057554	0.051647827	0.43	SCN7A	SCN7A
1572	ENSG00000102606	5630.426253	-0.080667256	0.041458145	-1.94575169	0.051684574	0.43	ARHGEF7	ARHGEF7
1573	ENSG00000138767	2790.732028	-0.083461004	0.042897086	-1.945610138	0.051701588	0.43	CNOT6L	CNOT6L
1574	ENSG00000067836	293.5760988	-0.123600015	0.063575836	-1.944135119	0.051879159	NA	ROGDI	ROGDI
1575	ENSG00000196569	18269.55491	0.106286182	0.054678763	1.943829308	0.051916038	0.43	LAMA2	LAMA2
1576	ENSG00000198369	1999.63284	0.1074994	0.055339745	1.942535156	0.052072348	0.43	SPRED2	SPRED2
1577	ENSG00000166510	2622.754295	0.165008193	0.084958659	1.942217482	0.052110778	0.43	CCDC68	CCDC68
1578	ENSG00000168944	740.41685	0.077342213	0.039824414	1.942080389	0.052127369	0.43	CEP120	CEP120
1579	ENSG00000198624	1944.923771	-0.16092397	0.082873564	-1.941801005	0.052161195	0.43	CCDC69	CCDC69
1580	ENSG00000162614	758.4092099	-0.290223591	0.149474478	-1.941626388	0.052182346	0.43	NEXN	NEXN
1581	ENSG00000119927	349.0434312	0.111476737	0.057416902	1.941531739	0.052193813	NA	GPAM	GPAM
1582	ENSG00000156738	64.2660469	-0.487522472	0.251167538	-1.941025008	0.052255244	NA	MS4A1	MS4A1
1583	ENSG00000003147	462.7913105	0.128209662	0.066073363	1.940413755	0.052329426	0.43	ICA1	ICA1
1584	ENSG00000175497	69.48706135	-0.714316088	0.368226556	-1.939882056	0.052394025	NA	DPP10	DPP10
1585	ENSG00000148908	441.3506815	0.142366543	0.073394231	1.939751122	0.052409943	0.43	RGS10	RGS10
1586	ENSG00000186184	1602.67617	-0.076395587	0.03938487	-1.939719169	0.052413829	0.43	POLR1D	POLR1D
1587	ENSG00000184949	37.67204795	0.296657915	0.152951513	1.93955528	0.05243376	NA	FAM227A	FAM227A
1588	ENSG00000138802	2266.849811	0.059109708	0.030479623	1.939318885	0.052462521	0.43	SEC24B	SEC24B
1589	ENSG00000185267	29.66458314	0.259383322	0.133757489	1.939205978	0.052476262	NA	CDNF	CDNF
1590	ENSG00000163322	168.6659651	0.135246384	0.06975364	1.938915067	0.052511681	NA	ABRAXAS1	ABRAXAS1
1591	ENSG00000257365	250.6307959	-0.091429686	0.047157831	-1.938801764	0.052525481	NA	FNTB	FNTB
1592	ENSG00000070614	3698.315391	0.11823418	0.060995356	1.938412839	0.052572875	0.43	NDST1	NDST1
1593	ENSG00000071242	3888.53341	0.15645666	0.080719044	1.938286829	0.052588238	0.43	RPS6KA2	RPS6KA2
1594	ENSG00000175895	954.3120973	0.103643585	0.053482276	1.937905274	0.05263478	0.43	PLEKHF2	PLEKHF2
1595	ENSG00000185010	261.1664682	0.332990879	0.171855382	1.937622641	0.052669278	NA	F8	F8
1596	ENSG00000065000	7411.161205	-0.054473653	0.028116918	-1.93739772	0.052696745	0.43	AP3D1	AP3D1
1597	ENSG00000214226	85.89283419	0.173696061	0.089654831	1.937386515	0.052698114	NA	C17orf67	C17orf67
1598	ENSG00000197111	5597.756054	-0.055208854	0.028503066	-1.93694444	0.052752135	0.43	PCBP2	PCBP2
1599	ENSG00000159322	2339.571551	-0.058774879	0.030354374	-1.936290279	0.052832159	0.43	ADPGK	ADPGK
1600	ENSG00000188186	701.9809414	-0.078852047	0.040732285	-1.935861121	0.052884713	0.43	LAMTOR4	LAMTOR4
1601	ENSG00000168916	395.291956	0.260533347	0.134605102	1.935538425	0.052924258	NA	ZNF608	ZNF608
1602	ENSG00000002549	2552.483971	0.151920326	0.078517924	1.934848999	0.053008828	0.43	LAP3	LAP3
1603	ENSG00000167799	104.2351295	-0.177506618	0.091742413	-1.934837016	0.053010299	NA	NUDT8	NUDT8
1604	ENSG00000136717	2693.80685	0.11665585	0.060293477	1.934800518	0.05301478	0.43	BIN1	BIN1
1605	ENSG00000138175	348.8026603	0.140031394	0.072439266	1.933086867	0.053225498	NA	ARL3	ARL3
1606	ENSG00000063046	7977.790782	0.077853284	0.040281908	1.932710905	0.053271821	0.43	EIF4B	EIF4B
1607	ENSG00000115756	2478.352604	-0.181773693	0.094084121	-1.932033715	0.053355345	0.44	HPCAL1	HPCAL1
1608	ENSG00000163738	221.0426578	-0.098568913	0.051048982	-1.930869321	0.053499215	NA	MTHFD2L	MTHFD2L
1609	ENSG00000255587	12.33446507	-0.635597328	0.329267966	-1.930334539	0.0535654	NA	RAB44	RAB44
1610	ENSG00000204634	625.7528362	0.21928132	0.113621331	1.929930913	0.053615399	0.44	TBC1D8	TBC1D8
1611	ENSG00000204152	184.5252749	-0.171373898	0.08883371	-1.929153896	0.05371176	NA	TIMM23B	TIMM23B
1612	ENSG00000067177	284.9268933	0.167227028	0.086708775	1.928605585	0.053779845	NA	PHKA1	PHKA1
1613	ENSG00000153933	548.5434962	0.168242891	0.087274495	1.927744071	0.053886967	0.44	DGKE	DGKE
1614	ENSG00000104973	3053.610449	-0.075366554	0.039096231	-1.927719149	0.053890069	0.44	MED25	MED25
1615	ENSG00000123352	636.9236714	0.092392295	0.047943557	1.927105582	0.053966473	0.44	SPATS2	SPATS2
1616	ENSG00000149499	3308.625139	0.060416757	0.031351471	1.927078871	0.053969801	0.44	EML3	EML3
1617	ENSG00000169783	1451.573001	0.225418638	0.1169807	1.926972894	0.053983008	0.44	LINGO1	LINGO1
1618	ENSG00000203814	123.0109882	-0.548026438	0.284671083	-1.925121555	0.054214153	NA	H2BC18	H2BC18
1619	ENSG00000141682	390.6161198	0.240971139	0.125177148	1.925040975	0.054224232	NA	PMAIP1	PMAIP1
1620	ENSG00000253485	60.09671822	0.33123748	0.172107262	1.924599091	0.054279533	NA	PCDHGA5	PCDHGA5
1621	ENSG00000108947	127.9664022	0.387719683	0.2015272	1.923907457	0.054366184	NA	EFNB3	EFNB3
1622	ENSG00000106665	2272.423331	0.135487407	0.070441891	1.923392526	0.054430772	0.44	CLIP2	CLIP2
1623	ENSG00000123454	267.25125	0.25996771	0.135165116	1.923334348	0.054438074	NA	DBH	DBH
1624	ENSG00000165983	451.4600495	-0.114503319	0.059546667	-1.922917342	0.054490431	0.44	PTER	PTER
1625	ENSG00000168209	794.651375	-0.246906369	0.128444786	-1.922276317	0.054570998	0.44	DDIT4	DDIT4
1626	ENSG00000161021	3576.534101	0.054560639	0.028389947	1.921829533	0.054627211	0.44	MAML1	MAML1
1627	ENSG00000149554	233.5461008	-0.135677155	0.070616963	-1.921311104	0.054692498	NA	CHEK1	CHEK1
1628	ENSG00000256223	321.4165543	-0.108443561	0.056454721	-1.920894474	0.054745013	NA	ZNF10	ZNF10
1629	ENSG00000131263	1361.432467	0.066150094	0.034445324	1.920437569	0.054802652	0.44	RLIM	RLIM
1630	ENSG00000105607	348.7729381	-0.109350154	0.056940286	-1.920435646	0.054802895	NA	GCDH	GCDH
1631	ENSG00000100596	3600.797514	0.085387743	0.044467018	1.920248891	0.054826469	0.44	SPTLC2	SPTLC2
1632	ENSG00000177700	1684.498168	-0.106034023	0.055226492	-1.919984767	0.054859824	0.44	POLR2L	POLR2L
1633	ENSG00000186583	34.82984347	-0.317997674	0.165813227	-1.917806434	0.05513556	NA	SPATC1	SPATC1
1634	ENSG00000148942	108.6278038	0.373399069	0.194712468	1.917694705	0.055149734	NA	SLC5A12	SLC5A12
1635	ENSG00000140937	4434.560987	0.164566498	0.085821901	1.917534998	0.055169999	0.44	CDH11	CDH11
1636	ENSG00000148488	184.0163396	0.369187077	0.192544637	1.917410336	0.055185822	NA	ST8SIA6	ST8SIA6
1637	ENSG00000166439	464.3188544	0.109454707	0.057090561	1.917211978	0.055211007	0.44	RNF169	RNF169
1638	ENSG00000189051	22.69270119	0.445388706	0.232340364	1.916966549	0.055242182	NA	RNF222	RNF222
1639	ENSG00000156466	292.9601317	0.21599013	0.112682033	1.91681073	0.055261981	NA	GDF6	GDF6
1640	ENSG00000164855	1030.846626	-0.172648718	0.090095034	-1.916295603	0.05532748	0.44	TMEM184A	TMEM184A
1641	ENSG00000101311	650.7197625	0.124633145	0.06503995	1.916255236	0.055332616	0.44	FERMT1	FERMT1
1642	ENSG00000165282	1769.202822	-0.091625479	0.047820276	-1.916038278	0.055360224	0.44	PIGO	PIGO
1643	ENSG00000097096	284.4525095	0.141200698	0.073700715	1.915866056	0.055382147	NA	SYDE2	SYDE2
1644	ENSG00000175826	2163.137382	-0.07204514	0.03760782	-1.91569574	0.055403835	0.44	CTDNEP1	CTDNEP1
1645	ENSG00000183722	7177.752437	0.095933349	0.050095893	1.914994297	0.055493231	0.44	LHFPL6	LHFPL6
1646	ENSG00000253305	349.2525414	0.191716979	0.10012327	1.914809404	0.055516815	NA	PCDHGB6	PCDHGB6
1647	ENSG00000114956	576.0527986	-0.08905898	0.046513714	-1.914682178	0.055533048	0.44	DGUOK	DGUOK
1648	ENSG00000181638	199.6963186	0.139100091	0.072703918	1.913240638	0.055717253	NA	ZFP41	ZFP41
1649	ENSG00000111144	1236.364149	0.1033911	0.054043	1.913126585	0.055731849	0.45	LTA4H	LTA4H
1650	ENSG00000131100	2962.371897	-0.066607681	0.03482843	-1.912451457	0.055818313	0.45	ATP6V1E1	ATP6V1E1
1651	ENSG00000130822	155.0836813	-0.343645863	0.179704279	-1.912285368	0.055839602	NA	PNCK	PNCK
1652	ENSG00000122912	1060.696551	-0.097501305	0.050996713	-1.911913518	0.055887287	0.45	SLC25A16	SLC25A16
1653	ENSG00000136051	2928.736799	0.060934765	0.031878471	1.911470768	0.05594411	0.45	WASHC4	WASHC4
1654	ENSG00000133055	33.68918584	0.465813222	0.243867317	1.910109265	0.056119146	NA	MYBPH	MYBPH
1655	ENSG00000237190	354.5667115	-0.116100119	0.060899553	-1.906419881	0.056595751	NA	CDKN2AIPNL	CDKN2AIPNL
1656	ENSG00000184635	212.0035213	-0.218695084	0.11474504	-1.905921898	0.05666034	NA	ZNF93	ZNF93
1657	ENSG00000108590	66.62011487	0.168267555	0.088306607	1.905492251	0.056716114	NA	MED31	MED31
1658	ENSG00000092931	951.8792359	-0.087475418	0.045914977	-1.905160892	0.05675916	0.45	MFSD11	MFSD11
1659	ENSG00000105701	8244.28244	-0.113320037	0.059485101	-1.905015462	0.056778061	0.45	FKBP8	FKBP8
1660	ENSG00000198842	164.88914	0.242821841	0.127515384	1.904255268	0.056876947	NA	STYXL2	STYXL2
1661	ENSG00000197969	934.0749771	0.11369158	0.059717071	1.903837163	0.056931395	0.45	VPS13A	VPS13A
1662	ENSG00000130764	2041.650106	-0.056661901	0.029766043	-1.903575198	0.056965531	0.45	LRRC47	LRRC47
1663	ENSG00000165125	10109.28251	0.233793746	0.12284758	1.903120477	0.057024827	0.45	TRPV6	TRPV6
1664	ENSG00000139436	1556.960746	0.086424901	0.045425326	1.902570848	0.057096566	0.45	GIT2	GIT2
1665	ENSG00000108797	1176.442624	0.12483004	0.065620085	1.902314509	0.05713005	0.45	CNTNAP1	CNTNAP1
1666	ENSG00000169750	399.1774859	-0.144404097	0.075918159	-1.902102186	0.057157797	NA	RAC3	RAC3
1667	ENSG00000232112	450.7995031	-0.109318997	0.057482273	-1.901786264	0.057199103	0.45	TMA7	TMA7
1668	ENSG00000069122	9772.491455	0.114873191	0.060403451	1.901765354	0.057201838	0.45	ADGRF5	ADGRF5
1669	ENSG00000053372	562.3140382	-0.119365823	0.062780089	-1.901332481	0.057258477	0.45	MRTO4	MRTO4
1670	ENSG00000241837	392.5752936	-0.08877729	0.046699345	-1.901039276	0.057296868	NA	ATP5PO	ATP5PO
1671	ENSG00000121741	1916.239313	0.075498999	0.039725313	1.90052619	0.057364101	0.45	ZMYM2	ZMYM2
1672	ENSG00000175414	826.0496747	0.105069497	0.055287487	1.900420922	0.057377903	0.45	ARL10	ARL10
1673	ENSG00000169228	284.3548318	-0.095282009	0.050140398	-1.900304214	0.057393209	NA	RAB24	RAB24
1674	ENSG00000164051	209.1699027	0.146465253	0.077090422	1.899915038	0.05744427	NA	CCDC51	CCDC51
1675	ENSG00000110344	1574.428466	0.066357773	0.03493079	1.899692868	0.057473437	0.45	UBE4A	UBE4A
1676	ENSG00000065717	1858.553041	-0.186676856	0.098278428	-1.899469292	0.0575028	0.45	TLE2	TLE2
1677	ENSG00000139218	4084.155424	0.048940648	0.025770381	1.899104555	0.05755073	0.45	SCAF11	SCAF11
1678	ENSG00000205531	2996.1337	-0.046039291	0.024248753	-1.898625111	0.057613784	0.45	NAP1L4	NAP1L4
1679	ENSG00000094914	2042.958015	-0.067562334	0.035591334	-1.89828045	0.057659148	0.45	AAAS	AAAS
1680	ENSG00000203666	695.9734522	-0.163933926	0.086382564	-1.897766396	0.057726862	0.45	EFCAB2	EFCAB2
1681	ENSG00000103966	1400.352427	0.133486418	0.070370986	1.896895666	0.05784171	0.45	EHD4	EHD4
1682	ENSG00000087245	9083.952099	0.16089458	0.084833388	1.896595012	0.057881409	0.45	MMP2	MMP2
1683	ENSG00000240682	410.2449009	-0.078904219	0.04162568	-1.895565888	0.058017471	NA	ISY1	ISY1
1684	ENSG00000099246	2190.178472	-0.049853915	0.026309078	-1.894932062	0.058101403	0.46	RAB18	RAB18
1685	ENSG00000083857	4880.968024	0.149624184	0.078961977	1.894889043	0.058107103	0.46	FAT1	FAT1
1686	ENSG00000175920	22.57215102	-0.330779807	0.17463456	-1.894125696	0.058208328	NA	DOK7	DOK7
1687	ENSG00000012171	24947.83676	0.208079573	0.109856682	1.894100287	0.0582117	0.46	SEMA3B	SEMA3B
1688	ENSG00000168675	1391.051998	0.124462472	0.065724935	1.893687263	0.058266533	0.46	LDLRAD4	LDLRAD4
1689	ENSG00000185324	4415.153258	-0.094726747	0.050024972	-1.893589214	0.058279556	0.46	CDK10	CDK10
1690	ENSG00000114853	883.3811097	0.10633481	0.056186734	1.8925252	0.058421039	0.46	ZBTB47	ZBTB47
1691	ENSG00000090238	6006.710261	-0.09305634	0.049192201	-1.891688898	0.058532443	0.46	YPEL3	YPEL3
1692	ENSG00000115365	1637.343959	0.065834687	0.034802252	1.891678942	0.058533771	0.46	LANCL1	LANCL1
1693	ENSG00000133874	146.7207797	0.173377689	0.091668219	1.891360934	0.05857618	NA	RNF122	RNF122
1694	ENSG00000148841	3216.126714	-0.181526621	0.095980597	-1.891284559	0.058586369	0.46	ITPRIP	ITPRIP
1695	ENSG00000243130	12200.40939	0.450694106	0.238310544	1.891205054	0.058596977	0.46	PSG11	PSG11
1696	ENSG00000212123	171.7084959	-0.155411492	0.082176062	-1.891201495	0.058597452	NA	PRR22	PRR22
1697	ENSG00000118508	196.9139134	0.149523444	0.079072299	1.890971239	0.058628184	NA	RAB32	RAB32
1698	ENSG00000143776	3521.892094	0.073995719	0.039132591	1.89089753	0.058638024	0.46	CDC42BPA	CDC42BPA
1699	ENSG00000165752	160.0964567	-0.161961692	0.085657516	-1.89080537	0.05865033	NA	STK32C	STK32C
1700	ENSG00000144559	289.9196367	-0.205622545	0.108748979	-1.890799777	0.058651077	NA	TAMM41	TAMM41
1701	ENSG00000100968	5111.511616	0.087375985	0.046213218	1.890714139	0.058662514	0.46	NFATC4	NFATC4
1702	ENSG00000111254	47.90631503	-0.353691762	0.187068064	-1.890711619	0.058662851	NA	AKAP3	AKAP3
1703	ENSG00000206538	11967.70649	-0.12721206	0.067286215	-1.890611046	0.058676285	0.46	VGLL3	VGLL3
1704	ENSG00000139364	21.08805565	0.522537085	0.276472956	1.890011568	0.058756413	NA	TMEM132B	TMEM132B
1705	ENSG00000242252	34.04088683	-0.260415965	0.137785595	-1.890008638	0.058756805	NA	BGLAP	BGLAP
1706	ENSG00000165660	684.9337649	0.062970742	0.033325542	1.889563926	0.058816306	0.46	ABRAXAS2	ABRAXAS2
1707	ENSG00000136114	1169.564266	0.156306811	0.082738342	1.889170214	0.058869024	0.46	THSD1	THSD1
1708	ENSG00000091490	4072.757334	-0.092294218	0.048855326	-1.889133187	0.058873985	0.46	SEL1L3	SEL1L3
1709	ENSG00000108406	1094.997475	0.076882207	0.040709557	1.888554261	0.058951581	0.46	DHX40	DHX40
1710	ENSG00000118473	163.6202936	0.404056639	0.214083014	1.88738299	0.059108831	NA	SGIP1	SGIP1
1711	ENSG00000155016	221.3569793	0.128393602	0.068046967	1.886837973	0.059182122	NA	CYP2U1	CYP2U1
1712	ENSG00000127580	635.4022428	-0.093005067	0.049310183	-1.886122925	0.059278392	0.46	WDR24	WDR24
1713	ENSG00000102038	2342.923987	0.087054238	0.046158838	1.88597119	0.059298837	0.46	SMARCA1	SMARCA1
1714	ENSG00000126215	1080.033107	-0.095782587	0.050787195	-1.885959366	0.059300431	0.46	XRCC3	XRCC3
1715	ENSG00000197562	1678.444913	-0.072395479	0.038394774	-1.885555537	0.059354874	0.46	RAB40C	RAB40C
1716	ENSG00000166535	35.72954588	0.38762176	0.205600398	1.885316194	0.059387161	NA	A2ML1	A2ML1
1717	ENSG00000183019	31.84580164	-0.490421978	0.260135907	-1.885252919	0.059395699	NA	MCEMP1	MCEMP1
1718	ENSG00000173436	283.7235654	-0.123406183	0.065466978	-1.885014192	0.059427922	NA	MICOS10	MICOS10
1719	ENSG00000162639	199.9369427	-0.110036545	0.058396706	-1.884293688	0.059525261	NA	HENMT1	HENMT1
1720	ENSG00000088854	1611.128874	0.086203936	0.045756159	1.883985408	0.059566949	0.46	DNAAF9	DNAAF9
1721	ENSG00000100591	1997.441538	-0.095246182	0.050559341	-1.883849344	0.059585357	0.46	AHSA1	AHSA1
1722	ENSG00000147813	889.2396309	-0.486985563	0.258553893	-1.883497314	0.059633004	0.46	NAPRT	NAPRT
1723	ENSG00000149054	21.50644889	0.55091115	0.292718267	1.882052512	0.059828886	NA	ZNF215	ZNF215
1724	ENSG00000244731	120.548034	0.336547316	0.178831621	1.88192286	0.05984649	NA	C4A	C4A
1725	ENSG00000189184	4149.108899	0.223107197	0.118597894	1.881207064	0.059943757	0.46	PCDH18	PCDH18
1726	ENSG00000167378	830.1211132	-0.082908381	0.044092682	-1.88032068	0.060064386	0.46	IRGQ	IRGQ
1727	ENSG00000064999	9678.811522	-0.150047458	0.079804048	-1.880198588	0.060081018	0.46	ANKS1A	ANKS1A
1728	ENSG00000227345	625.8997959	0.080653205	0.042905957	1.879767085	0.060139828	0.46	PARG	PARG
1729	ENSG00000113790	204.5482195	-0.246661474	0.131229105	-1.879624751	0.060159238	NA	EHHADH	EHHADH
1730	ENSG00000197043	9076.600133	-0.098391031	0.052362303	-1.879043244	0.060238589	0.46	ANXA6	ANXA6
1731	ENSG00000151632	35.13894038	-0.626920994	0.33365597	-1.878944333	0.060252095	NA	AKR1C2	AKR1C2
1732	ENSG00000155744	1114.200006	-0.070049837	0.037290891	-1.878470456	0.060316835	0.46	HYCC2	HYCC2
1733	ENSG00000058668	9289.321299	0.097804344	0.052068261	1.878386971	0.060328247	0.46	ATP2B4	ATP2B4
1734	ENSG00000069424	636.4373977	-0.123456883	0.065731252	-1.878206794	0.060352881	0.46	KCNAB2	KCNAB2
1735	ENSG00000140395	968.6958504	-0.076907769	0.040948497	-1.878158538	0.06035948	0.46	SKIC8	SKIC8
1736	ENSG00000175334	1531.327085	-0.090891306	0.04841263	-1.877429619	0.060459235	0.46	BANF1	BANF1
1737	ENSG00000260314	4388.636602	0.156643936	0.083442414	1.877269942	0.060481106	0.46	MRC1	MRC1
1738	ENSG00000148297	1612.432143	0.068882813	0.036698855	1.876974468	0.060521593	0.46	MED22	MED22
1739	ENSG00000085741	176.4412832	0.222204223	0.118386341	1.876941393	0.060526127	NA	WNT11	WNT11
1740	ENSG00000156469	451.0392893	0.093610681	0.049874722	1.876916347	0.06052956	0.46	MTERF3	MTERF3
1741	ENSG00000106392	1959.263568	-0.103143212	0.054959757	-1.876704305	0.060558632	0.46	C1GALT1	C1GALT1
1742	ENSG00000089163	21.79757272	0.354951914	0.189148049	1.876582478	0.060575341	NA	SIRT4	SIRT4
1743	ENSG00000112773	4945.186344	0.15474662	0.082486722	1.876018538	0.060652734	0.46	TENT5A	TENT5A
1744	ENSG00000180626	252.8924627	0.129964912	0.069280633	1.875919805	0.060666293	NA	ZNF594	ZNF594
1745	ENSG00000251369	478.2536538	-0.094798312	0.050536205	-1.87584946	0.060675954	0.46	ZNF550	ZNF550
1746	ENSG00000169118	601.7734867	0.089432771	0.047685392	1.875475194	0.060727379	0.46	CSNK1G1	CSNK1G1
1747	ENSG00000164099	773.2995147	0.165322233	0.088175128	1.874930462	0.060802291	0.46	PRSS12	PRSS12
1748	ENSG00000175087	256.4126717	0.134725065	0.07187676	1.874389793	0.060876719	NA	PDIK1L	PDIK1L
1749	ENSG00000173846	1331.620985	-0.167343063	0.089300438	-1.873933278	0.060939622	0.46	PLK3	PLK3
1750	ENSG00000109586	561.0438583	0.124188804	0.066274823	1.873845889	0.060951669	0.46	GALNT7	GALNT7
1751	ENSG00000125826	4924.655459	-0.089274566	0.047647271	-1.873655398	0.060977937	0.46	RBCK1	RBCK1
1752	ENSG00000129347	913.7745323	-0.107991777	0.057650034	-1.873230059	0.061036623	0.46	KRI1	KRI1
1753	ENSG00000153827	6185.278418	0.037611518	0.020082386	1.872861019	0.061087579	0.46	TRIP12	TRIP12
1754	ENSG00000100395	946.4119102	-0.055905657	0.029850553	-1.872851667	0.061088871	0.46	L3MBTL2	L3MBTL2
1755	ENSG00000126226	1049.601355	-0.067704835	0.036160233	-1.872356157	0.061157346	0.46	PCID2	PCID2
1756	ENSG00000116898	1362.980408	-0.087528353	0.046752027	-1.872183068	0.061181281	0.46	MRPS15	MRPS15
1757	ENSG00000170965	3314.349945	0.291766834	0.155894426	1.871566808	0.061266559	0.46	PLAC1	PLAC1
1758	ENSG00000108953	11647.76038	-0.051905934	0.027746413	-1.870725927	0.061383079	0.46	YWHAE	YWHAE
1759	ENSG00000186260	6446.039857	0.160095303	0.085581458	1.870677436	0.061389804	0.46	MRTFB	MRTFB
1760	ENSG00000108932	77.72035192	-0.303309792	0.1621459	-1.87059798	0.061400825	NA	SLC16A6	SLC16A6
1761	ENSG00000175536	84.70040096	-0.224926386	0.120251764	-1.870462262	0.061419653	NA	LIPT2	LIPT2
1762	ENSG00000172531	3534.808051	-0.059914247	0.032035347	-1.870254353	0.061448505	0.46	PPP1CA	PPP1CA
1763	ENSG00000180806	119.5975165	0.204406147	0.109298918	1.870157095	0.061462006	NA	HOXC9	HOXC9
1764	ENSG00000115307	5097.331099	-0.066279196	0.035455052	-1.869386515	0.061569059	0.46	AUP1	AUP1
1765	ENSG00000163166	1604.724307	-0.065272767	0.034923898	-1.86900004	0.061622809	0.46	IWS1	IWS1
1766	ENSG00000176371	95.80684017	0.169326353	0.090613101	1.868674086	0.061668171	NA	ZSCAN2	ZSCAN2
1767	ENSG00000117298	10634.49016	0.088448488	0.047333324	1.868630409	0.061674252	0.46	ECE1	ECE1
1768	ENSG00000159921	2075.8187	0.099834469	0.053429396	1.868530757	0.061688127	0.46	GNE	GNE
1769	ENSG00000134905	1601.32795	-0.088159147	0.047232407	-1.866497049	0.061971857	0.46	CARS2	CARS2
1770	ENSG00000188690	660.9727689	-0.089356463	0.047883921	-1.866105805	0.062026564	0.46	UROS	UROS
1771	ENSG00000029559	21.73876965	-0.813839372	0.436221871	-1.865654675	0.062089695	NA	IBSP	IBSP
1772	ENSG00000150594	931.5458023	0.396060655	0.212293429	1.865628425	0.06209337	0.46	ADRA2A	ADRA2A
1773	ENSG00000087303	7189.303023	0.140171182	0.075147997	1.865268359	0.062143798	0.46	NID2	NID2
1774	ENSG00000115241	2303.010186	-0.055145598	0.029576608	-1.864500385	0.062251468	0.46	PPM1G	PPM1G
1775	ENSG00000174292	37.70769151	0.430605551	0.230992561	1.864153324	0.062300176	NA	TNK1	TNK1
1776	ENSG00000099954	592.3412685	0.235084669	0.126113435	1.864073161	0.062311431	0.46	CECR2	CECR2
1777	ENSG00000180488	889.5221318	-0.067538337	0.036232804	-1.864010738	0.062320196	0.46	MIGA1	MIGA1
1778	ENSG00000113851	1401.648435	0.070748227	0.03795641	1.863933549	0.062331037	0.46	CRBN	CRBN
1779	ENSG00000023445	355.8325668	-0.186867936	0.100260944	-1.863815833	0.062347572	NA	BIRC3	BIRC3
1780	ENSG00000186665	1514.264387	0.165807018	0.088970969	1.863608093	0.06237676	0.46	C17orf58	C17orf58
1781	ENSG00000179456	1138.024935	-0.164821364	0.088449255	-1.863456781	0.062398028	0.46	ZBTB18	ZBTB18
1782	ENSG00000137804	12.98325068	-0.328115477	0.176097725	-1.863257903	0.06242599	NA	NUSAP1	NUSAP1
1783	ENSG00000078098	446.0459612	0.15321333	0.082246364	1.862858406	0.06248219	0.46	FAP	FAP
1784	ENSG00000162511	4699.38881	0.119384509	0.064136344	1.861417441	0.062685249	0.46	LAPTM5	LAPTM5
1785	ENSG00000135063	344.1027321	0.23074125	0.124010587	1.860657669	0.062792535	NA	ENTREP1	ENTREP1
1786	ENSG00000091317	2757.369962	0.074697403	0.040148859	1.86051123	0.062813231	0.47	CMTM6	CMTM6
1787	ENSG00000173451	89.22394051	0.163151253	0.087701771	1.860295988	0.062843661	NA	THAP2	THAP2
1788	ENSG00000171055	3174.519711	-0.069688297	0.037470802	-1.85980267	0.06291345	0.47	FEZ2	FEZ2
1789	ENSG00000090530	810.9313741	-0.267381262	0.143779071	-1.859667469	0.062932587	0.47	P3H2	P3H2
1790	ENSG00000165323	75.66978571	0.563067063	0.302864435	1.859138934	0.063007448	NA	FAT3	FAT3
1791	ENSG00000156804	1139.912693	-0.20515029	0.110360425	-1.858911734	0.063039651	0.47	FBXO32	FBXO32
1792	ENSG00000136488	514639.5172	0.390987208	0.210341446	1.858821524	0.063052441	0.47	CSH1	CSH1
1793	ENSG00000115286	541.8034834	-0.083579427	0.044963859	-1.858813475	0.063053582	0.47	NDUFS7	NDUFS7
1794	ENSG00000134243	7068.216018	-0.087154099	0.046905423	-1.858081487	0.063157443	0.47	SORT1	SORT1
1795	ENSG00000223501	1832.021167	-0.050879113	0.027384624	-1.857944528	0.063176892	0.47	VPS52	VPS52
1796	ENSG00000062038	631.1462281	0.27761977	0.149510758	1.856854807	0.063331814	0.47	CDH3	CDH3
1797	ENSG00000137714	2311.719351	-0.114086361	0.06144634	-1.856682781	0.063356299	0.47	FDX1	FDX1
1798	ENSG00000135404	9303.455327	-0.072953425	0.039297003	-1.856462824	0.063387617	0.47	CD63	CD63
1799	ENSG00000124459	349.2951326	0.094067044	0.050673393	1.856339967	0.063405116	NA	ZNF45	ZNF45
1800	ENSG00000007080	1137.564399	-0.093958204	0.050617347	-1.856245122	0.063418627	0.47	CCDC124	CCDC124
1801	ENSG00000137642	614.7260789	-0.249294063	0.134306287	-1.856160779	0.063430645	0.47	SORL1	SORL1
1802	ENSG00000173641	296.4072022	-0.248795432	0.134044109	-1.856071371	0.063443386	NA	HSPB7	HSPB7
1803	ENSG00000179598	102.1350864	-0.202003383	0.10884009	-1.85596486	0.063458567	NA	PLD6	PLD6
1804	ENSG00000139722	1335.155412	-0.106048309	0.057166664	-1.855072564	0.063585865	0.47	VPS37B	VPS37B
1805	ENSG00000114383	1065.235171	-0.067728546	0.036519964	-1.854562243	0.063658764	0.47	TUSC2	TUSC2
1806	ENSG00000049860	8903.064799	-0.128824143	0.069467546	-1.85445076	0.063674699	0.47	HEXB	HEXB
1807	ENSG00000167578	106.8371488	-0.186935842	0.100803945	-1.854449654	0.063674857	NA	RAB4B	RAB4B
1808	ENSG00000138792	1579.242021	0.206027934	0.111133847	1.853872065	0.063757465	0.47	ENPEP	ENPEP
1809	ENSG00000012232	2412.915688	0.132563823	0.07152107	1.853493293	0.063811687	0.47	EXTL3	EXTL3
1810	ENSG00000139350	540.0879015	0.079278002	0.042779613	1.853172513	0.063857636	0.47	NEDD1	NEDD1
1811	ENSG00000049656	2300.942036	-0.062340716	0.033641716	-1.853077774	0.063871212	0.47	CLPTM1L	CLPTM1L
1812	ENSG00000120942	675.788072	0.0732	0.039517343	1.852351268	0.063975398	0.47	UBIAD1	UBIAD1
1813	ENSG00000153404	832.1368981	-0.335272289	0.181016198	-1.852167335	0.064001798	0.47	PLEKHG4B	PLEKHG4B
1814	ENSG00000132141	29.8208546	-0.327344883	0.176740986	-1.852116429	0.064009106	NA	CCT6B	CCT6B
1815	ENSG00000100906	4973.991778	-0.113513541	0.061297834	-1.851836079	0.064049365	0.47	NFKBIA	NFKBIA
1816	ENSG00000263001	1928.607511	0.096656218	0.052196233	1.851785311	0.064056658	0.47	GTF2I	GTF2I
1817	ENSG00000240583	927.1043679	0.298223673	0.161079257	1.851409537	0.064110658	0.47	AQP1	AQP1
1818	ENSG00000160117	77.00625448	-0.221867769	0.119869238	-1.850914988	0.064181784	NA	ANKLE1	ANKLE1
1819	ENSG00000140157	900.7857971	-0.106778066	0.057692466	-1.850814732	0.064196211	0.47	NIPA2	NIPA2
1820	ENSG00000139146	1223.38352	-0.085243527	0.046057541	-1.850804992	0.064197613	0.47	SINHCAF	SINHCAF
1821	ENSG00000106638	1191.995925	-0.069269393	0.037437359	-1.850274568	0.064273986	0.47	TBL2	TBL2
1822	ENSG00000256269	462.4307005	-0.148397265	0.080205122	-1.850221795	0.064281589	0.47	HMBS	HMBS
1823	ENSG00000111266	1934.30991	-0.106361651	0.057491279	-1.850048443	0.064306568	0.47	DUSP16	DUSP16
1824	ENSG00000177542	933.3803049	-0.108995865	0.058925069	-1.849736725	0.064351505	0.47	SLC25A22	SLC25A22
1825	ENSG00000160219	668.6115458	-0.091936052	0.049716457	-1.84920762	0.064427839	0.47	GAB3	GAB3
1826	ENSG00000000457	623.474425	0.08107322	0.043860535	1.848432087	0.06453986	0.47	SCYL3	SCYL3
1827	ENSG00000154914	1952.119347	-0.169460072	0.091694982	-1.848084462	0.064590125	0.47	USP43	USP43
1828	ENSG00000142552	1986.15138	-0.119661413	0.064750574	-1.848036314	0.06459709	0.47	RCN3	RCN3
1829	ENSG00000124215	61.7714508	-0.290712273	0.157349496	-1.847557695	0.064666354	NA	CDH26	CDH26
1830	ENSG00000071127	8434.346868	-0.105376487	0.057038966	-1.847447362	0.06468233	0.47	WDR1	WDR1
1831	ENSG00000198894	775.9076041	-0.08794787	0.047610218	-1.84724777	0.064711239	0.47	CIPC	CIPC
1832	ENSG00000075340	31.06624261	-0.642441972	0.347844413	-1.846923361	0.064758248	NA	ADD2	ADD2
1833	ENSG00000106327	39.63279759	-0.496438551	0.268792462	-1.846921405	0.064758532	NA	TFR2	TFR2
1834	ENSG00000173198	173.1605772	0.298103626	0.161415156	1.846813108	0.064774231	NA	CYSLTR1	CYSLTR1
1835	ENSG00000169594	260.1414622	0.193591191	0.104828392	1.846743873	0.06478427	NA	BNC1	BNC1
1836	ENSG00000178297	89.4382754	-0.32986299	0.178628627	-1.846641246	0.064799152	NA	TMPRSS9	TMPRSS9
1837	ENSG00000113555	6509.418117	0.124549981	0.067465048	1.846140842	0.064871758	0.47	PCDH12	PCDH12
1838	ENSG00000148358	4201.374252	-0.061003477	0.033044387	-1.846107078	0.064876659	0.47	GPR107	GPR107
1839	ENSG00000211455	1087.864808	0.167540836	0.090764454	1.845886006	0.064908759	0.47	STK38L	STK38L
1840	ENSG00000132749	45.72846291	-0.270824626	0.146721925	-1.845836104	0.064916007	NA	TESMIN	TESMIN
1841	ENSG00000198740	821.567665	-0.091667108	0.049666689	-1.845645648	0.064943674	0.47	ZNF652	ZNF652
1842	ENSG00000125337	68.37839469	-0.355936497	0.192869658	-1.845476891	0.064968197	NA	KIF25	KIF25
1843	ENSG00000198146	1490.848657	0.214434237	0.116235906	1.844819251	0.065063836	0.47	ZNF770	ZNF770
1844	ENSG00000160783	821.6269621	-0.081111592	0.043979289	-1.844313378	0.065137483	0.47	PMF1	PMF1
1845	ENSG00000220205	3459.741261	-0.094060279	0.051003939	-1.844176762	0.065157384	0.47	VAMP2	VAMP2
1846	ENSG00000083828	572.73928	-0.103295212	0.05601255	-1.844144048	0.06516215	0.47	ZNF586	ZNF586
1847	ENSG00000165943	880.5183143	0.072506781	0.039328004	1.843642548	0.065235251	0.47	MOAP1	MOAP1
1848	ENSG00000155970	812.618463	0.143823078	0.07801345	1.843567717	0.065246164	0.47	MICU3	MICU3
1849	ENSG00000168010	2668.624692	-0.110444673	0.059912724	-1.843425991	0.065266838	0.47	ATG16L2	ATG16L2
1850	ENSG00000066629	2236.010652	0.132117989	0.071671959	1.843370684	0.065274907	0.47	EML1	EML1
1851	ENSG00000064995	803.8069631	-0.067300046	0.036513703	-1.843144909	0.065307856	0.47	TAF11	TAF11
1852	ENSG00000136098	1222.431401	0.141877118	0.077015032	1.842200332	0.065445852	0.47	NEK3	NEK3
1853	ENSG00000054267	1497.27734	0.069547579	0.037753202	1.842163689	0.06545121	0.47	ARID4B	ARID4B
1854	ENSG00000179262	3178.054932	-0.059990671	0.032574381	-1.841651923	0.065526081	0.47	RAD23A	RAD23A
1855	ENSG00000197461	1895.774372	0.225502161	0.122456918	1.841481601	0.065551014	0.47	PDGFA	PDGFA
1856	ENSG00000240857	382.6615305	-0.104779078	0.056906	-1.841265908	0.065582601	NA	RDH14	RDH14
1857	ENSG00000147454	3883.367768	-0.163372371	0.088733378	-1.841160272	0.065598075	0.47	SLC25A37	SLC25A37
1858	ENSG00000105698	4495.651784	-0.058300586	0.031669615	-1.840899762	0.065636249	0.47	USF2	USF2
1859	ENSG00000204104	467.1406903	0.096418526	0.052380224	1.8407429	0.065659244	0.47	TRAF3IP1	TRAF3IP1
1860	ENSG00000072195	2125.903288	0.182085374	0.098924096	1.84065746	0.065671772	0.47	SPEG	SPEG
1861	ENSG00000102445	306.5756168	0.190797727	0.10366985	1.840436021	0.065704249	NA	RUBCNL	RUBCNL
1862	ENSG00000196218	415.8267178	0.167678584	0.091115705	1.840281917	0.065726859	NA	RYR1	RYR1
1863	ENSG00000049759	1503.640006	-0.137271856	0.074625932	-1.839465888	0.065846691	0.47	NEDD4L	NEDD4L
1864	ENSG00000155868	219.0849259	0.118129051	0.064219989	1.839443641	0.06584996	NA	MED7	MED7
1865	ENSG00000151327	840.246943	-0.084087162	0.045725595	-1.838951712	0.065922289	0.47	FAM177A1	FAM177A1
1866	ENSG00000008083	1159.824989	0.076236645	0.041474951	1.838137075	0.066042209	0.47	JARID2	JARID2
1867	ENSG00000162910	708.6261721	-0.065848188	0.035826553	-1.837971621	0.066066587	0.47	MRPL55	MRPL55
1868	ENSG00000172725	3420.191178	-0.05024724	0.027344427	-1.837567874	0.066126106	0.47	CORO1B	CORO1B
1869	ENSG00000104823	2836.650264	-0.075414969	0.041045387	-1.837355559	0.066157423	0.47	ECH1	ECH1
1870	ENSG00000198046	170.4855397	-0.23296451	0.126799098	-1.83727261	0.066169661	NA	ZNF667	ZNF667
1871	ENSG00000172575	238.1563171	-0.310499795	0.169038121	-1.836862551	0.066230189	NA	RASGRP1	RASGRP1
1872	ENSG00000177943	1202.298488	-0.129797928	0.070679851	-1.836420509	0.066295489	0.47	MAMDC4	MAMDC4
1873	ENSG00000169223	5008.649549	-0.061552875	0.033523357	-1.836119052	0.066340051	0.47	LMAN2	LMAN2
1874	ENSG00000186318	1044.891945	0.069355551	0.037778901	1.835827645	0.066383152	0.47	BACE1	BACE1
1875	ENSG00000153560	2631.830207	0.047787161	0.026031693	1.835730055	0.066397591	0.47	UBP1	UBP1
1876	ENSG00000136021	2276.02849	0.061744552	0.033643134	1.835279439	0.066464296	0.47	SCYL2	SCYL2
1877	ENSG00000179240	218.7462268	0.184058849	0.100321622	1.834687732	0.066551971	NA	GVQW3	GVQW3
1878	ENSG00000122008	833.2120325	0.090387488	0.049268328	1.834596204	0.066565542	0.47	POLK	POLK
1879	ENSG00000150938	26314.53503	-0.100474855	0.054789102	-1.833847449	0.066676642	0.47	CRIM1	CRIM1
1880	ENSG00000047579	549.4617781	-0.084518586	0.046094271	-1.833602848	0.066712969	0.47	DTNBP1	DTNBP1
1881	ENSG00000064313	1252.360887	0.065827433	0.035919097	1.832658329	0.066853398	0.47	TAF2	TAF2
1882	ENSG00000164715	1028.2094	-0.077593621	0.042358146	-1.831846493	0.066974294	0.47	LMTK2	LMTK2
1883	ENSG00000121858	5926.008168	0.194101282	0.105979723	1.83149453	0.067026763	0.47	TNFSF10	TNFSF10
1884	ENSG00000173653	978.4419483	-0.086084895	0.047004632	-1.831413	0.067038922	0.47	RCE1	RCE1
1885	ENSG00000137171	782.9729348	-0.071035964	0.038795677	-1.831027837	0.067096388	0.47	KLC4	KLC4
1886	ENSG00000163710	1466.20991	-0.199605627	0.109013929	-1.831010293	0.067099007	0.47	PCOLCE2	PCOLCE2
1887	ENSG00000108523	3037.592587	-0.068731265	0.037546373	-1.830570021	0.067164747	0.47	RNF167	RNF167
1888	ENSG00000175387	2154.522186	-0.050597987	0.027642611	-1.83043442	0.067185005	0.47	SMAD2	SMAD2
1889	ENSG00000147231	325.5598502	0.147832414	0.080764785	1.83040683	0.067189127	NA	RADX	RADX
1890	ENSG00000071794	660.6783036	0.099213175	0.05421933	1.829848776	0.067272555	0.47	HLTF	HLTF
1891	ENSG00000136960	9007.585822	0.120559372	0.065897454	1.829499685	0.067324786	0.47	ENPP2	ENPP2
1892	ENSG00000187122	17.88745772	-0.336047098	0.183712639	-1.82919967	0.067369702	NA	SLIT1	SLIT1
1893	ENSG00000256087	521.6110373	0.161897887	0.088512791	1.829090302	0.067386082	0.47	ZNF432	ZNF432
1894	ENSG00000105379	287.5583089	-0.092170559	0.05039234	-1.829058933	0.06739078	NA	ETFB	ETFB
1895	ENSG00000188738	259.7636659	0.273562711	0.149631024	1.828248609	0.067512249	NA	FSIP2	FSIP2
1896	ENSG00000124380	676.8734242	-0.073968122	0.040458645	-1.828240248	0.067513503	0.47	SNRNP27	SNRNP27
1897	ENSG00000133561	3080.078813	0.124609922	0.068174013	1.827821427	0.067576356	0.47	GIMAP6	GIMAP6
1898	ENSG00000154358	1504.444322	0.1617782	0.088509427	1.827807556	0.067578439	0.47	OBSCN	OBSCN
1899	ENSG00000149403	94.65446187	0.329303256	0.180219635	1.827232959	0.06766475	NA	GRIK4	GRIK4
1900	ENSG00000166927	2810.969162	-0.163001186	0.089213551	-1.827089998	0.067686239	0.47	MS4A7	MS4A7
1901	ENSG00000125352	228.915191	0.104440068	0.057167324	1.826918947	0.067711957	NA	RNF113A	RNF113A
1902	ENSG00000169871	4511.4378	-0.083150915	0.045526989	-1.826409259	0.067788638	0.47	TRIM56	TRIM56
1903	ENSG00000069011	333.2055234	0.171606179	0.093984549	1.825897768	0.067865662	NA	PITX1	PITX1
1904	ENSG00000184602	577.8254537	0.128022691	0.070132958	1.825428362	0.067936413	0.47	SNN	SNN
1905	ENSG00000204344	480.6263267	-0.085868901	0.047042601	-1.825343387	0.067949227	0.47	STK19	STK19
1906	ENSG00000172803	31.12412433	-0.338354727	0.18539219	-1.825075407	0.067989651	NA	SNX32	SNX32
1907	ENSG00000102900	1183.365716	0.061798012	0.033863421	1.824919313	0.068013206	0.47	NUP93	NUP93
1908	ENSG00000027075	2710.809979	-0.093645026	0.05131551	-1.824887367	0.068018028	0.47	PRKCH	PRKCH
1909	ENSG00000117707	68.71959797	0.28798611	0.157839167	1.824554162	0.068068336	NA	PROX1	PROX1
1910	ENSG00000160551	3764.667039	0.056517884	0.03097928	1.824376952	0.068095104	0.47	TAOK1	TAOK1
1911	ENSG00000051009	2433.68499	0.073962818	0.040542305	1.824336764	0.068101176	0.47	FHIP1B	FHIP1B
1912	ENSG00000131725	584.1876944	0.075157162	0.041210822	1.82372392	0.068193821	0.47	WDR44	WDR44
1913	ENSG00000112320	718.6167731	0.167683344	0.091967982	1.823279574	0.068261058	0.47	SOBP	SOBP
1914	ENSG00000076944	1736.472314	-0.104111536	0.057131111	-1.822326471	0.068405464	0.47	STXBP2	STXBP2
1915	ENSG00000141956	403.8639758	0.08694921	0.047750815	1.82089478	0.068622853	NA	PRDM15	PRDM15
1916	ENSG00000181991	430.778106	-0.083096357	0.045636108	-1.820846719	0.06863016	NA	MRPS11	MRPS11
1917	ENSG00000164877	1267.476601	0.157182868	0.086330638	1.820707822	0.068651282	0.47	MICALL2	MICALL2
1918	ENSG00000175221	3418.832177	-0.086236019	0.047365691	-1.820643122	0.068661123	0.47	MED16	MED16
1919	ENSG00000105612	657.7397522	0.12912984	0.070928948	1.820552018	0.068674982	0.47	DNASE2	DNASE2
1920	ENSG00000047617	600.5258543	-0.184632161	0.101429023	-1.820308974	0.068711965	0.47	ANO2	ANO2
1921	ENSG00000080802	1087.943	0.061692399	0.03389351	1.82018324	0.068731105	0.47	CNOT4	CNOT4
1922	ENSG00000154839	77.61063888	-0.155452579	0.085407613	-1.82012555	0.068739887	NA	SKA1	SKA1
1923	ENSG00000099985	134.0006975	-0.425278916	0.233684519	-1.819884853	0.068776542	NA	OSM	OSM
1924	ENSG00000126267	1941.565314	-0.068476965	0.037634741	-1.819514717	0.06883294	0.47	COX6B1	COX6B1
1925	ENSG00000157911	447.5514729	-0.07959364	0.043748362	-1.819351309	0.06885785	0.47	PEX10	PEX10
1926	ENSG00000197016	243.7603283	0.096919698	0.053272171	1.819330744	0.068860986	NA	ZNF470	ZNF470
1927	ENSG00000007168	4627.992162	0.04354324	0.023953183	1.81784773	0.069087409	0.47	PAFAH1B1	PAFAH1B1
1928	ENSG00000197951	300.5469064	0.109154995	0.060047569	1.817808747	0.069093369	NA	ZNF71	ZNF71
1929	ENSG00000185955	16.09379878	-0.354986375	0.19529145	-1.817726151	0.069105999	NA	SPACDR	SPACDR
1930	ENSG00000131051	10950.60496	-0.063595596	0.035013204	-1.816331793	0.069319491	0.47	RBM39	RBM39
1931	ENSG00000167085	1059.043906	-0.073674492	0.040565301	-1.816194879	0.069340483	0.47	PHB1	PHB1
1932	ENSG00000136810	1236.421149	-0.122155111	0.06725939	-1.816179285	0.069342875	0.47	TXN	TXN
1933	ENSG00000156298	746.7640347	0.184057514	0.101353906	1.815988367	0.069372157	0.47	TSPAN7	TSPAN7
1934	ENSG00000139278	711.6400166	0.160737399	0.088515106	1.815931844	0.069380828	0.47	GLIPR1	GLIPR1
1935	ENSG00000188021	2024.574395	0.055527846	0.030579403	1.815857738	0.069392198	0.47	UBQLN2	UBQLN2
1936	ENSG00000143578	332.6964886	-0.10229713	0.056345392	-1.815536768	0.069441461	NA	CREB3L4	CREB3L4
1937	ENSG00000204882	157.4020044	0.21865806	0.120439546	1.815500529	0.069447025	NA	GPR20	GPR20
1938	ENSG00000186577	532.4413074	-0.088673605	0.048858613	-1.814902222	0.069538937	0.47	SMIM29	SMIM29
1939	ENSG00000165181	40.00162006	-0.240598935	0.132728434	-1.812715841	0.06987566	NA	SHOC1	SHOC1
1940	ENSG00000186153	249.6518707	0.117625098	0.064899337	1.812423732	0.069920749	NA	WWOX	WWOX
1941	ENSG00000126790	356.5096831	0.179910277	0.09926622	1.812401808	0.069924134	NA	L3HYPDH	L3HYPDH
1942	ENSG00000173281	1262.320053	-0.156661714	0.086458469	-1.811988076	0.069988039	0.48	PPP1R3B	PPP1R3B
1943	ENSG00000070950	418.9898722	-0.091043077	0.050281791	-1.810656998	0.070193963	NA	RAD18	RAD18
1944	ENSG00000159111	1273.123199	-0.072330274	0.039956216	-1.81023834	0.070258834	0.48	MRPL10	MRPL10
1945	ENSG00000111325	39.51061277	-0.219707722	0.121410417	-1.809628264	0.070353454	NA	OGFOD2	OGFOD2
1946	ENSG00000284773	40.10371694	0.274284297	0.151624893	1.808966135	0.070456265	NA		ENSG00000284773
1947	ENSG00000129422	7667.309492	-0.111113761	0.061425012	-1.808933487	0.070461337	0.48	MTUS1	MTUS1
1948	ENSG00000171444	1450.439741	0.112778683	0.062359671	1.80851954	0.070525678	0.48	MCC	MCC
1949	ENSG00000111816	105.7333648	-0.229216085	0.126757281	-1.808307049	0.070558725	NA	FRK	FRK
1950	ENSG00000120332	31.05839324	-0.509093996	0.281537608	-1.808262847	0.070565601	NA	TNN	TNN
1951	ENSG00000215305	960.6302464	-0.091478608	0.05059164	-1.808176374	0.070579054	0.48	VPS16	VPS16
1952	ENSG00000186446	130.4033348	0.155375282	0.085956767	1.807598028	0.070669085	NA	ZNF501	ZNF501
1953	ENSG00000171295	1140.931101	-0.083088924	0.045968605	-1.807514592	0.070682082	0.48	ZNF440	ZNF440
1954	ENSG00000198964	1729.238791	0.090695659	0.050193237	1.806929854	0.070773217	0.48	SGMS1	SGMS1
1955	ENSG00000184428	383.8656367	0.169651971	0.093895069	1.806825138	0.070789548	NA	TOP1MT	TOP1MT
1956	ENSG00000048540	29.07412394	0.873155886	0.483560652	1.805680182	0.07096831	NA	LMO3	LMO3
1957	ENSG00000283930	32.63377157	-0.337937518	0.187266611	-1.804579666	0.071140482	NA	PLD5P1	PLD5P1
1958	ENSG00000152409	636.7822581	0.190073303	0.105339342	1.804390455	0.071170118	0.48	JMY	JMY
1959	ENSG00000148541	199.7682328	0.36646402	0.203110805	1.804256649	0.071191082	NA	FAM13C	FAM13C
1960	ENSG00000176340	917.1516386	-0.063007721	0.034924289	-1.804123223	0.071211992	0.48	COX8A	COX8A
1961	ENSG00000172780	79.69592644	0.159178542	0.088237401	1.803980407	0.071234378	NA	RAB43	RAB43
1962	ENSG00000119977	1608.240521	-0.074613604	0.041363177	-1.803865399	0.07125241	0.48	TCTN3	TCTN3
1963	ENSG00000175727	4904.575592	0.083497602	0.04628909	1.803828969	0.071258123	0.48	MLXIP	MLXIP
1964	ENSG00000124942	53376.86798	0.0769063	0.042643015	1.803491162	0.071311112	0.48	AHNAK	AHNAK
1965	ENSG00000119917	1239.077401	0.18131236	0.100545467	1.803287267	0.071343111	0.48	IFIT3	IFIT3
1966	ENSG00000196793	32.05745085	-0.306670645	0.17007982	-1.803098362	0.071372768	NA	ZNF239	ZNF239
1967	ENSG00000159708	1984.002114	0.168227712	0.09330567	1.802974148	0.071392275	0.48	LRRC36	LRRC36
1968	ENSG00000145708	1627.786189	0.632841964	0.351059753	1.802661679	0.071441364	0.48	CRHBP	CRHBP
1969	ENSG00000117410	2836.778648	-0.097613713	0.054171269	-1.801946221	0.071553867	0.48	ATP6V0B	ATP6V0B
1970	ENSG00000100448	56.49227	-0.635678997	0.352781388	-1.801906278	0.071560152	NA	CTSG	CTSG
1971	ENSG00000198517	7394.59997	-0.122565363	0.068032873	-1.801560885	0.07161452	0.48	MAFK	MAFK
1972	ENSG00000115446	1152.70539	-0.073649668	0.040883624	-1.801446674	0.071632505	0.48	UNC50	UNC50
1973	ENSG00000100526	87.16635712	0.205769916	0.114253146	1.800999992	0.071702881	NA	CDKN3	CDKN3
1974	ENSG00000110074	1004.769887	-0.096031468	0.053323583	-1.800919259	0.071715607	0.48	FOXRED1	FOXRED1
1975	ENSG00000138614	1186.925508	-0.055730043	0.030946142	-1.800872043	0.07172305	0.48	INTS14	INTS14
1976	ENSG00000100722	1792.603442	0.051216105	0.028441087	1.80077874	0.071737761	0.48	ZC3H14	ZC3H14
1977	ENSG00000164167	282.3258951	-0.101334642	0.05629558	-1.800046153	0.071853351	NA	LSM6	LSM6
1978	ENSG00000160211	1022.896938	-0.075384686	0.04190368	-1.798999206	0.072018806	0.48	G6PD	G6PD
1979	ENSG00000166704	402.4929293	-0.097425533	0.054155813	-1.798985716	0.07202094	NA	ZNF606	ZNF606
1980	ENSG00000106245	430.7736235	-0.088352088	0.049116621	-1.798822586	0.072046749	NA	BUD31	BUD31
1981	ENSG00000173517	6232.415908	0.103012045	0.057276319	1.798510226	0.07209619	0.48	PEAK1	PEAK1
1982	ENSG00000126432	2928.577746	-0.075250903	0.041843532	-1.798387959	0.07211555	0.48	PRDX5	PRDX5
1983	ENSG00000114999	1836.683944	0.079171375	0.044032028	1.798040628	0.07217057	0.48	TTL	TTL
1984	ENSG00000141854	394.5389882	0.22281741	0.123963579	1.797442541	0.072265392	NA	MISP3	MISP3
1985	ENSG00000124767	2389.964986	0.091158467	0.050735723	1.796731414	0.072378269	0.48	GLO1	GLO1
1986	ENSG00000240771	183.3758936	0.188038322	0.104707675	1.79584088	0.072519827	NA	ARHGEF25	ARHGEF25
1987	ENSG00000205403	187.4741255	0.179080126	0.099729587	1.795656957	0.072549091	NA	CFI	CFI
1988	ENSG00000179071	31.18943601	-0.253317365	0.141081946	-1.795533536	0.072568735	NA	CCDC89	CCDC89
1989	ENSG00000122223	31.39308807	-0.370473431	0.206345713	-1.795401637	0.072589732	NA	CD244	CD244
1990	ENSG00000135272	1824.05843	0.112424232	0.062619998	1.795340715	0.072599432	0.48	MDFIC	MDFIC
1991	ENSG00000109171	2580.119597	-0.051719678	0.028810395	-1.795174199	0.07262595	0.48	SLAIN2	SLAIN2
1992	ENSG00000161202	13511.16816	0.081166641	0.045217415	1.795030539	0.072648834	0.48	DVL3	DVL3
1993	ENSG00000100207	1612.082213	0.073489111	0.040949967	1.794607339	0.072716283	0.48	TCF20	TCF20
1994	ENSG00000179918	1290.17347	0.061820029	0.034447886	1.794595734	0.072718133	0.48	SEPHS2	SEPHS2
1995	ENSG00000087338	889.336806	-0.106556302	0.059381039	-1.794449929	0.072741384	0.48	GMCL1	GMCL1
1996	ENSG00000116260	10321.94121	-0.183420088	0.102219368	-1.794377058	0.072753006	0.48	QSOX1	QSOX1
1997	ENSG00000122692	1305.107074	-0.059251976	0.033023313	-1.794246853	0.072773777	0.48	SMU1	SMU1
1998	ENSG00000123191	1672.977036	0.101493844	0.056583233	1.793708827	0.072859656	0.48	ATP7B	ATP7B
[truncated: 12,869 more rows]
